# Supplementary material for: Dichlorido{2-[2-(dimethyl­ammonio)ethyl­imino­meth­yl]-6-methoxy­phenolato}zinc(II)
Source: Acta Crystallogr Sect E Struct Rep Online. 2009 Jul 22;65(Pt 8):m964. doi: 10.1107/S1600536809028220 (PMC2977086; doi:10.1107/S1600536809028220)
Supplement: Supplementary file 1 [file e-65-0m964-sup1.cif]

##############################################################################
###                                                                        ###
###        Electronic paper (Acta Crystallographica Section E)             ###
###                                                                        ###
##############################################################################
#                                                                            #
# This CIF contains the data in a paper accepted for publication in Acta     #
# Crystallographica Section E. It conforms to the requirements of Notes      #
# for Authors for Section E, and has been peer reviewed under the auspices   #
# of the IUCr Commission on Journals.                                        #
#                                                                            #
# Full details of the Crystallographic Information File format               #
# are given in the paper "The Crystallographic Information File (CIF):       #
# a New Standard Archive File for Crystallography" by S. R. Hall, F. H.      #
# Allen and I. D. Brown [Acta Cryst. (1991), A47, 655-685].                  #
#                                                                            #
# The current version of the core CIF dictionary is obtainable from          #
# ftp://ftp.iucr.org/pub/cif_core.dic. The current version number is 2.4.    #
#                                                                            #
# Software is freely available for graphical display of the structure(s) in  #
# this CIF.  For information consult the CIF home page http://www.iucr.org/  #
# cif/home.html                                                              #
#                                                                            #
# This file may be used for bona fide research purposes within the           #
# scientific community so long as proper attribution is given to the journal # 
# article from which it was obtained.                                        #
#                                                                            #
##############################################################################
                                             
data_I
_audit_creation_method     SHELXL-97
_chemical_name_systematic
;
Dichlorido{2-[2-(dimethylammonio)ethyliminomethyl]-6-methoxyphenolato}zinc(II)
;
_chemical_name_common     ?
_chemical_formula_moiety     'C12 H18 Cl2 N2 O2 Zn'
_chemical_formula_sum     'C12 H18 Cl2 N2 O2 Zn'
_chemical_formula_iupac     '[Zn Cl2 (C12 H18 N2 O2)]'
_chemical_formula_weight     358.55
_chemical_melting_point     ?
_symmetry_cell_setting     monoclinic
_symmetry_space_group_name_H-M     'P 21/c'
_symmetry_space_group_name_Hall     '-P 2ybc'
loop_
    _symmetry_equiv_pos_as_xyz
    'x, y, z'
    '-x, y+1/2, -z+1/2'
    '-x, -y, -z'
    'x, -y-1/2, z-1/2'
_cell_length_a     8.5621(6)
_cell_length_b     16.9642(12)
_cell_length_c     13.1106(7)
_cell_angle_alpha     90.00
_cell_angle_beta     127.732(3)
_cell_angle_gamma     90.00
_cell_volume     1506.08(17)
_cell_formula_units_Z     4
_cell_measurement_reflns_used     4320
_cell_measurement_theta_min     2.40
_cell_measurement_theta_max     26.01
_cell_measurement_temperature     298(2)
_exptl_crystal_description     block
_exptl_crystal_colour     brown
_exptl_crystal_size_max     0.32
_exptl_crystal_size_mid     0.25
_exptl_crystal_size_min     0.22
_exptl_crystal_density_diffrn     1.581
_exptl_crystal_density_meas     ?
_exptl_crystal_density_method     'not measured'
_exptl_crystal_F_000     736
_exptl_absorpt_coefficient_mu     1.984
_exptl_absorpt_correction_type     multi-scan
_exptl_absorpt_process_details     '(SADABS; Sheldrick, 2003)'
_exptl_absorpt_correction_T_min     0.5523
_exptl_absorpt_correction_T_max     0.6493
_exptl_special_details     ?
_diffrn_ambient_temperature     298(2)
_diffrn_radiation_type     MoK\a
_diffrn_radiation_wavelength     0.71073
_diffrn_radiation_source     'fine-focus sealed tube'
_diffrn_radiation_monochromator     graphite
_diffrn_measurement_device_type     'Bruker SMART APEXII'
_diffrn_measurement_method     \w
_diffrn_detector_area_resol_mean     ?
_diffrn_reflns_number     8355
_diffrn_reflns_av_R_equivalents     0.0297
_diffrn_reflns_av_sigmaI/netI     0.0288
_diffrn_reflns_theta_min     2.30
_diffrn_reflns_theta_max     26.01
_diffrn_reflns_theta_full     26.01
_diffrn_measured_fraction_theta_max     0.997
_diffrn_measured_fraction_theta_full     0.997
_diffrn_reflns_limit_h_min     -10
_diffrn_reflns_limit_h_max     9
_diffrn_reflns_limit_k_min     -20
_diffrn_reflns_limit_k_max     20
_diffrn_reflns_limit_l_min     -10
_diffrn_reflns_limit_l_max     16
_diffrn_standards_number     0
_diffrn_standards_interval_count     0
_diffrn_standards_interval_time     0
_diffrn_standards_decay_%     0
_refine_special_details     ?
_reflns_number_total     2960
_reflns_number_gt     2439
_reflns_threshold_expression     I>2\s(I)
_refine_ls_structure_factor_coef     Fsqd
_refine_ls_matrix_type     full
_refine_ls_R_factor_all     0.0370
_refine_ls_R_factor_gt     0.0279
_refine_ls_wR_factor_gt     0.0716
_refine_ls_wR_factor_ref     0.0754
_refine_ls_goodness_of_fit_ref     1.011
_refine_ls_restrained_S_all     1.011
_refine_ls_number_reflns     2960
_refine_ls_number_parameters     175
_refine_ls_number_restraints     0
_refine_ls_number_constraints     0
_refine_ls_hydrogen_treatment     constr
_refine_ls_weighting_scheme     calc
_refine_ls_weighting_details
                 'calc w=1/[\s^2^(Fo^2^)+(0.0461P)^2^] where P=(Fo^2^+2Fc^2^)/3'
_atom_sites_solution_hydrogens     geom
_atom_sites_solution_primary     direct
_atom_sites_solution_secondary     difmap
_refine_ls_shift/su_max     0.001
_refine_ls_shift/su_mean     0.000
_refine_diff_density_max     0.347
_refine_diff_density_min     -0.340
_refine_ls_extinction_method     none
_refine_ls_extinction_coef     ?
loop_
    _atom_type_symbol
    _atom_type_description
    _atom_type_scat_dispersion_real
    _atom_type_scat_dispersion_imag
    _atom_type_scat_source
    'C' 'C' 0.0033 0.0016
                         'International Tables Vol C Tables 4.2.6.8 and 6.1.1.4'
    'H' 'H' 0.0000 0.0000
                         'International Tables Vol C Tables 4.2.6.8 and 6.1.1.4'
    'Cl' 'Cl' 0.1484 0.1585
                         'International Tables Vol C Tables 4.2.6.8 and 6.1.1.4'
    'N' 'N' 0.0061 0.0033
                         'International Tables Vol C Tables 4.2.6.8 and 6.1.1.4'
    'O' 'O' 0.0106 0.0060
                         'International Tables Vol C Tables 4.2.6.8 and 6.1.1.4'
    'Zn' 'Zn' 0.2839 1.4301
                         'International Tables Vol C Tables 4.2.6.8 and 6.1.1.4'
_computing_data_collection     'APEX2 (Bruker, 2004)'
_computing_cell_refinement     'SAINT (Bruker, 2004)'
_computing_data_reduction     'SAINT (Bruker, 2004)'
_computing_structure_solution     'SHELXTL (Sheldrick, 2008)'
_computing_structure_refinement     'SHELXTL (Sheldrick, 2008)'
_computing_molecular_graphics     'SHELXTL (Sheldrick, 2008)'
_computing_publication_material     'SHELXTL (Sheldrick, 2008)'
loop_
    _atom_site_type_symbol
    _atom_site_label
    _atom_site_fract_x
    _atom_site_fract_y
    _atom_site_fract_z
    _atom_site_U_iso_or_equiv
    _atom_site_adp_type
    _atom_site_calc_flag
    _atom_site_refinement_flags
    _atom_site_occupancy
    _atom_site_disorder_assembly
    _atom_site_disorder_group
    Zn Zn1 0.68123(3) 0.747503(13) 0.52685(2) 0.02988(10) Uani d . 1 . .
    Cl Cl1 0.60094(9) 0.72171(4) 0.65804(6) 0.04492(16) Uani d . 1 . .
    Cl Cl2 0.86631(8) 0.65127(4) 0.53283(6) 0.04647(17) Uani d . 1 . .
    O O1 0.7870(2) 0.85437(8) 0.55417(13) 0.0336(3) Uani d . 1 . .
    O O2 0.9469(2) 0.99419(9) 0.62283(15) 0.0432(4) Uani d . 1 . .
    N N1 0.1190(3) 0.63462(11) 0.31873(17) 0.0357(4) Uani d . 1 . .
    H H1 0.0110 0.6259 0.2358 0.043 Uiso d R 1 . .
    N N2 0.4369(2) 0.76199(10) 0.34509(17) 0.0285(4) Uani d . 1 . .
    C C1 0.1242(4) 0.57202(15) 0.4010(2) 0.0512(6) Uani d . 1 . .
    H H1A 0.0034 0.5732 0.3910 0.077 Uiso calc R 1 . .
    H H1B 0.2336 0.5813 0.4897 0.077 Uiso calc R 1 . .
    H H1C 0.1388 0.5214 0.3751 0.077 Uiso calc R 1 . .
    C C2 0.0953(3) 0.71360(15) 0.3580(2) 0.0442(6) Uani d . 1 . .
    H H2A 0.0800 0.7530 0.2999 0.066 Uiso calc R 1 . .
    H H2B 0.2101 0.7253 0.4441 0.066 Uiso calc R 1 . .
    H H2C -0.0194 0.7133 0.3552 0.066 Uiso calc R 1 . .
    C C3 0.2983(3) 0.62794(13) 0.3237(2) 0.0364(5) Uani d . 1 . .
    H H3A 0.2912 0.5786 0.2837 0.044 Uiso calc R 1 . .
    H H3B 0.4144 0.6258 0.4134 0.044 Uiso calc R 1 . .
    C C4 0.3242(3) 0.69479(13) 0.2580(2) 0.0354(5) Uani d . 1 . .
    H H4A 0.3921 0.6749 0.2253 0.043 Uiso calc R 1 . .
    H H4B 0.1951 0.7132 0.1850 0.043 Uiso calc R 1 . .
    C C5 0.3886(3) 0.83097(13) 0.2944(2) 0.0324(5) Uani d . 1 . .
    H H5 0.2768 0.8338 0.2087 0.039 Uiso calc R 1 . .
    C C6 0.4879(3) 0.90494(12) 0.35490(19) 0.0302(5) Uani d . 1 . .
    C C7 0.3821(3) 0.97261(14) 0.2809(2) 0.0393(5) Uani d . 1 . .
    H H7 0.2582 0.9666 0.2018 0.047 Uiso calc R 1 . .
    C C8 0.4579(4) 1.04639(14) 0.3232(2) 0.0432(6) Uani d . 1 . .
    H H8 0.3841 1.0903 0.2750 0.052 Uiso calc R 1 . .
    C C9 0.6463(3) 1.05555(13) 0.4387(2) 0.0397(5) Uani d . 1 . .
    H H9 0.6988 1.1059 0.4674 0.048 Uiso calc R 1 . .
    C C10 0.7563(3) 0.99069(12) 0.5115(2) 0.0321(5) Uani d . 1 . .
    C C11 0.6771(3) 0.91289(12) 0.47493(19) 0.0280(4) Uani d . 1 . .
    C C12 1.0452(4) 1.06907(14) 0.6573(3) 0.0537(7) Uani d . 1 . .
    H H12A 0.9871 1.1044 0.6828 0.081 Uiso calc R 1 . .
    H H12B 1.0314 1.0907 0.5845 0.081 Uiso calc R 1 . .
    H H12C 1.1827 1.0622 0.7276 0.081 Uiso calc R 1 . .
loop_
    _atom_site_aniso_label
    _atom_site_aniso_U_11
    _atom_site_aniso_U_22
    _atom_site_aniso_U_33
    _atom_site_aniso_U_12
    _atom_site_aniso_U_13
    _atom_site_aniso_U_23
    Zn1 0.02911(15) 0.02351(15) 0.03349(16) -0.00104(9) 0.01735(12) 0.00050(9)
    Cl1 0.0429(3) 0.0566(4) 0.0423(3) 0.0001(3) 0.0297(3) 0.0034(3)
    Cl2 0.0428(3) 0.0418(3) 0.0553(4) 0.0101(3) 0.0303(3) -0.0005(3)
    O1 0.0304(7) 0.0224(8) 0.0340(8) -0.0004(6) 0.0126(6) 0.0016(6)
    O2 0.0423(9) 0.0256(8) 0.0426(9) -0.0090(7) 0.0163(8) -0.0024(7)
    N1 0.0308(9) 0.0373(11) 0.0342(10) -0.0060(8) 0.0175(8) -0.0036(8)
    N2 0.0267(8) 0.0282(10) 0.0314(9) -0.0047(7) 0.0183(8) -0.0039(7)
    C1 0.0598(16) 0.0482(16) 0.0506(15) -0.0093(12) 0.0363(14) 0.0020(12)
    C2 0.0353(12) 0.0465(15) 0.0497(14) 0.0028(11) 0.0254(11) -0.0053(11)
    C3 0.0323(11) 0.0282(12) 0.0454(13) -0.0019(9) 0.0220(10) -0.0063(9)
    C4 0.0360(11) 0.0366(13) 0.0353(12) -0.0084(9) 0.0227(10) -0.0113(9)
    C5 0.0286(10) 0.0379(13) 0.0312(11) 0.0001(9) 0.0186(9) 0.0028(9)
    C6 0.0325(10) 0.0273(11) 0.0343(11) 0.0011(8) 0.0222(9) 0.0028(8)
    C7 0.0364(12) 0.0376(13) 0.0380(12) 0.0038(10) 0.0197(10) 0.0080(10)
    C8 0.0462(14) 0.0292(13) 0.0490(14) 0.0094(10) 0.0264(12) 0.0145(10)
    C9 0.0508(14) 0.0250(12) 0.0480(14) -0.0013(10) 0.0326(12) 0.0041(10)
    C10 0.0364(12) 0.0264(11) 0.0334(11) -0.0013(9) 0.0214(10) 0.0004(9)
    C11 0.0317(10) 0.0260(11) 0.0315(11) 0.0007(8) 0.0219(9) 0.0027(8)
    C12 0.0561(16) 0.0275(14) 0.0609(17) -0.0159(11) 0.0272(14) -0.0082(11)
_geom_special_details     ?
loop_
    _geom_bond_atom_site_label_1
    _geom_bond_atom_site_label_2
    _geom_bond_site_symmetry_2
    _geom_bond_distance
    _geom_bond_publ_flag
    Zn1 O1 . 1.9590(14) ?
    Zn1 N2 . 2.0034(18) ?
    Zn1 Cl2 . 2.2429(6) ?
    Zn1 Cl1 . 2.2516(6) ?
    O1 C11 . 1.324(2) ?
    O2 C10 . 1.372(3) ?
    O2 C12 . 1.435(3) ?
    N1 C2 . 1.493(3) ?
    N1 C1 . 1.495(3) ?
    N1 C3 . 1.500(3) ?
    N1 H1 . 0.9100 ?
    N2 C5 . 1.283(3) ?
    N2 C4 . 1.479(3) ?
    C1 H1A . 0.9600 ?
    C1 H1B . 0.9600 ?
    C1 H1C . 0.9600 ?
    C2 H2A . 0.9600 ?
    C2 H2B . 0.9600 ?
    C2 H2C . 0.9600 ?
    C3 C4 . 1.521(3) ?
    C3 H3A . 0.9700 ?
    C3 H3B . 0.9700 ?
    C4 H4A . 0.9700 ?
    C4 H4B . 0.9700 ?
    C5 C6 . 1.450(3) ?
    C5 H5 . 0.9300 ?
    C6 C11 . 1.414(3) ?
    C6 C7 . 1.415(3) ?
    C7 C8 . 1.362(3) ?
    C7 H7 . 0.9300 ?
    C8 C9 . 1.389(3) ?
    C8 H8 . 0.9300 ?
    C9 C10 . 1.381(3) ?
    C9 H9 . 0.9300 ?
    C10 C11 . 1.426(3) ?
    C12 H12A . 0.9600 ?
    C12 H12B . 0.9600 ?
    C12 H12C . 0.9600 ?
loop_
    _geom_angle_atom_site_label_1
    _geom_angle_atom_site_label_2
    _geom_angle_atom_site_label_3
    _geom_angle_site_symmetry_1
    _geom_angle_site_symmetry_3
    _geom_angle
    _geom_angle_publ_flag
    O1 Zn1 N2 . . 97.67(6) ?
    O1 Zn1 Cl2 . . 115.44(5) ?
    N2 Zn1 Cl2 . . 109.39(5) ?
    O1 Zn1 Cl1 . . 111.30(5) ?
    N2 Zn1 Cl1 . . 110.35(5) ?
    Cl2 Zn1 Cl1 . . 111.80(3) ?
    C11 O1 Zn1 . . 121.55(13) ?
    C10 O2 C12 . . 117.37(18) ?
    C2 N1 C1 . . 109.82(19) ?
    C2 N1 C3 . . 113.83(16) ?
    C1 N1 C3 . . 109.71(18) ?
    C2 N1 H1 . . 107.8 ?
    C1 N1 H1 . . 107.8 ?
    C3 N1 H1 . . 107.8 ?
    C5 N2 C4 . . 116.87(19) ?
    C5 N2 Zn1 . . 119.94(14) ?
    C4 N2 Zn1 . . 122.48(14) ?
    N1 C1 H1A . . 109.5 ?
    N1 C1 H1B . . 109.5 ?
    H1A C1 H1B . . 109.5 ?
    N1 C1 H1C . . 109.5 ?
    H1A C1 H1C . . 109.5 ?
    H1B C1 H1C . . 109.5 ?
    N1 C2 H2A . . 109.5 ?
    N1 C2 H2B . . 109.5 ?
    H2A C2 H2B . . 109.5 ?
    N1 C2 H2C . . 109.5 ?
    H2A C2 H2C . . 109.5 ?
    H2B C2 H2C . . 109.5 ?
    N1 C3 C4 . . 114.78(18) ?
    N1 C3 H3A . . 108.6 ?
    C4 C3 H3A . . 108.6 ?
    N1 C3 H3B . . 108.6 ?
    C4 C3 H3B . . 108.6 ?
    H3A C3 H3B . . 107.5 ?
    N2 C4 C3 . . 112.94(18) ?
    N2 C4 H4A . . 109.0 ?
    C3 C4 H4A . . 109.0 ?
    N2 C4 H4B . . 109.0 ?
    C3 C4 H4B . . 109.0 ?
    H4A C4 H4B . . 107.8 ?
    N2 C5 C6 . . 127.7(2) ?
    N2 C5 H5 . . 116.2 ?
    C6 C5 H5 . . 116.2 ?
    C11 C6 C7 . . 120.1(2) ?
    C11 C6 C5 . . 125.47(19) ?
    C7 C6 C5 . . 114.34(19) ?
    C8 C7 C6 . . 121.4(2) ?
    C8 C7 H7 . . 119.3 ?
    C6 C7 H7 . . 119.3 ?
    C7 C8 C9 . . 119.5(2) ?
    C7 C8 H8 . . 120.2 ?
    C9 C8 H8 . . 120.2 ?
    C10 C9 C8 . . 120.7(2) ?
    C10 C9 H9 . . 119.7 ?
    C8 C9 H9 . . 119.7 ?
    O2 C10 C9 . . 124.4(2) ?
    O2 C10 C11 . . 114.14(18) ?
    C9 C10 C11 . . 121.5(2) ?
    O1 C11 C6 . . 125.57(19) ?
    O1 C11 C10 . . 117.83(18) ?
    C6 C11 C10 . . 116.59(18) ?
    O2 C12 H12A . . 109.5 ?
    O2 C12 H12B . . 109.5 ?
    H12A C12 H12B . . 109.5 ?
    O2 C12 H12C . . 109.5 ?
    H12A C12 H12C . . 109.5 ?
    H12B C12 H12C . . 109.5 ?
loop_
    _geom_torsion_atom_site_label_1
    _geom_torsion_atom_site_label_2
    _geom_torsion_atom_site_label_3
    _geom_torsion_atom_site_label_4
    _geom_torsion_site_symmetry_1
    _geom_torsion_site_symmetry_2
    _geom_torsion_site_symmetry_3
    _geom_torsion_site_symmetry_4
    _geom_torsion
    _geom_torsion_publ_flag
    N2 Zn1 O1 C11 . . . . 14.33(16) ?
    Cl2 Zn1 O1 C11 . . . . 130.12(14) ?
    Cl1 Zn1 O1 C11 . . . . -101.07(15) ?
    O1 Zn1 N2 C5 . . . . -8.41(17) ?
    Cl2 Zn1 N2 C5 . . . . -128.86(16) ?
    Cl1 Zn1 N2 C5 . . . . 107.74(16) ?
    O1 Zn1 N2 C4 . . . . 161.59(15) ?
    Cl2 Zn1 N2 C4 . . . . 41.14(16) ?
    Cl1 Zn1 N2 C4 . . . . -82.26(15) ?
    C2 N1 C3 C4 . . . . -48.9(2) ?
    C1 N1 C3 C4 . . . . -172.44(19) ?
    C5 N2 C4 C3 . . . . -146.55(19) ?
    Zn1 N2 C4 C3 . . . . 43.2(2) ?
    N1 C3 C4 N2 . . . . 88.5(2) ?
    C4 N2 C5 C6 . . . . -173.07(19) ?
    Zn1 N2 C5 C6 . . . . -2.5(3) ?
    N2 C5 C6 C11 . . . . 12.0(4) ?
    N2 C5 C6 C7 . . . . -170.4(2) ?
    C11 C6 C7 C8 . . . . -0.5(3) ?
    C5 C6 C7 C8 . . . . -178.3(2) ?
    C6 C7 C8 C9 . . . . 2.7(4) ?
    C7 C8 C9 C10 . . . . -0.6(4) ?
    C12 O2 C10 C9 . . . . -7.6(3) ?
    C12 O2 C10 C11 . . . . 172.5(2) ?
    C8 C9 C10 O2 . . . . 176.4(2) ?
    C8 C9 C10 C11 . . . . -3.7(3) ?
    Zn1 O1 C11 C6 . . . . -9.9(3) ?
    Zn1 O1 C11 C10 . . . . 171.41(14) ?
    C7 C6 C11 O1 . . . . 177.8(2) ?
    C5 C6 C11 O1 . . . . -4.7(3) ?
    C7 C6 C11 C10 . . . . -3.5(3) ?
    C5 C6 C11 C10 . . . . 174.0(2) ?
    O2 C10 C11 O1 . . . . 4.4(3) ?
    C9 C10 C11 O1 . . . . -175.5(2) ?
    O2 C10 C11 C6 . . . . -174.43(18) ?
    C9 C10 C11 C6 . . . . 5.6(3) ?
loop_
    _geom_hbond_atom_site_label_D
    _geom_hbond_atom_site_label_H
    _geom_hbond_atom_site_label_A
    _geom_hbond_site_symmetry_A
    _geom_hbond_distance_DH
    _geom_hbond_distance_HA
    _geom_hbond_distance_DA
    _geom_hbond_angle_DHA
    _geom_hbond_publ_flag
    N1 H1 O1 4_475 0.91 1.97 2.842(2) 161 yes
    N1 H1 O2 4_475 0.91 2.38 2.985(2) 124 yes
    C5 H5 Cl2 4_475 0.93 2.80 3.617(2) 148 yes
data_global
_journal_date_recd_electronic     2009-07-03
_journal_date_accepted     2009-07-17
_journal_name_full     'Acta Crystallographica, Section E'
_journal_year     2009
_journal_volume     65
_journal_issue      8
_journal_page_first     m964
_journal_page_last     m964
_journal_paper_category     QM
_journal_coeditor_code     BH2237
_publ_contact_author_name     'Hon Man Lee'
_publ_contact_author_address
;
National Changhua University of Education
Department of Chemistry
Changhua
Taiwan 50058
;
_publ_contact_author_email     'leehm@cc.ncue.edu.tw'
_publ_contact_author_fax     '886-4-7211190'
_publ_contact_author_phone     '886-4-7232105x3523'
_publ_section_title
;
Dichlorido{2-[2-(dimethylammonio)ethyliminomethyl]-6-methoxyphenolato}zinc(II)
;
loop_
    _publ_author_name
    _publ_author_footnote
    _publ_author_address
    "Datta, Amitabha" .
;
National Changhua University of Education
Department of Chemistry
Changhua
Taiwan 50058
;
    "Chuang, Nien-Tsu" .
;
National Changhua University of Education
Department of Chemistry
Changhua
Taiwan 50058
;
    "Huang, Jui-Hsien" .
;
National Changhua University of Education
Department of Chemistry
Changhua
Taiwan 50058
;
    "Lee, Hon Man" .
;
National Changhua University of Education
Department of Chemistry
Changhua
Taiwan 50058
;
_publ_section_synopsis     .
