# Supplementary material for: Dichlorido{2-[2-(dimethyl­ammonio)ethyl­imino­meth­yl]-6-methoxy­phenolato}zinc(II)
Source: Acta Crystallogr Sect E Struct Rep Online. 2009 Jul 22;65(Pt 8):m964. doi: 10.1107/S1600536809028220 (PMC2977086; doi:10.1107/S1600536809028220)
Supplement: Supplementary file 2 [file e-65-0m964-Isup2.hkl]

# 
# h,k,l, Fc-squared, Fo-squared, sigma(Fo-squared) and status flag 
# 
data_I
_shelx_title ' ad40m in P2(1)/n            New: P21/c' 
_shelx_refln_list_code          4 
_shelx_F_calc_maximum      268.64 
_exptl_crystal_F_000       736.00 
_reflns_d_resolution_high  0.8104 
 
loop_ 
 _symmetry_equiv_pos_as_xyz 
 'x, y, z' 
 '-x, y+1/2, -z+1/2' 
 '-x, -y, -z' 
 'x, -y-1/2, z-1/2' 
 
_cell_length_a     8.5621 
_cell_length_b    16.9642 
_cell_length_c    13.1106 
_cell_angle_alpha  90.000 
_cell_angle_beta  127.732 
_cell_angle_gamma  90.000 
 
_shelx_F_squared_multiplier     1.000 
 
loop_ 
 _refln_index_h 
 _refln_index_k 
 _refln_index_l 
 _refln_F_squared_calc 
 _refln_F_squared_meas 
 _refln_F_squared_sigma 
 _refln_observed_status 
   1   0   0     4942.28     5455.99     48.01 o 
   2   0   0     2053.14     2059.31     33.23 o 
   3   0   0     7073.74     7073.01     63.70 o 
   4   0   0     5292.79     4899.38     42.84 o 
   5   0   0     1929.85     1955.91     49.24 o 
   6   0   0      529.45      548.98     31.39 o 
   7   0   0      117.69      114.47     20.31 o 
   8   0   0      145.90      122.48     21.54 o 
   1   1   0    10713.03    12805.29    809.32 o 
   2   1   0     3402.25     3014.99    166.48 o 
   3   1   0      268.54      286.17      9.14 o 
   4   1   0     1502.69     1487.57     28.43 o 
   5   1   0     1590.97     1601.86     31.53 o 
   6   1   0       70.54       79.28     11.29 o 
   7   1   0      491.41      491.62     23.05 o 
   8   1   0        6.66        1.41      9.78 o 
   1   2   0     8983.75     8715.12     87.55 o 
   2   2   0     3965.66     4158.94     66.80 o 
   3   2   0     4243.03     4057.18     30.68 o 
   4   2   0     2834.92     2821.98     37.40 o 
   5   2   0      767.18      774.42     31.39 o 
   6   2   0      441.41      449.12     20.20 o 
   7   2   0      296.32      283.29     37.23 o 
   8   2   0      453.62      441.01     26.46 o 
   1   3   0    10838.00    10872.76    297.34 o 
   2   3   0    14227.56    14164.96     54.52 o 
   3   3   0       59.08       61.23     11.97 o 
   4   3   0     3702.60     3510.99     31.75 o 
   5   3   0     1964.83     1770.56     59.64 o 
   6   3   0      153.55      166.19     14.14 o 
   7   3   0      154.73      156.90     15.01 o 
   8   3   0        2.17        3.66      8.32 o 
   0   4   0     9870.70     8003.24   1488.47 o 
   1   4   0    10211.67    11124.80    144.89 o 
   2   4   0      130.31      114.97      7.99 o 
   3   4   0    13242.15    13458.89    111.26 o 
   4   4   0       45.11       44.34      5.47 o 
   5   4   0      131.08      122.87      8.70 o 
   6   4   0       32.33       36.45      7.87 o 
   7   4   0        8.90       -1.79      6.86 o 
   8   4   0      773.28      787.37     26.06 o 
   1   5   0     3420.70     2713.41    473.08 o 
   2   5   0    17900.37    17662.81    248.19 o 
   3   5   0      155.22      172.04      7.98 o 
   4   5   0     6547.10     6497.31     82.88 o 
   5   5   0       72.91       83.52      7.49 o 
   6   5   0       79.83       70.76      8.87 o 
   7   5   0      850.39      817.96     36.84 o 
   8   5   0        0.53       -6.52      7.69 o 
   0   6   0     7141.82     6036.56    503.44 o 
   1   6   0    10087.98    10262.84    116.09 o 
   2   6   0      213.03      175.69      9.94 o 
   3   6   0     7589.92     7305.84    104.83 o 
   4   6   0        6.08       10.17      4.89 o 
   5   6   0     1506.33     1429.60     20.49 o 
   6   6   0     1278.68     1271.59     24.65 o 
   7   6   0       10.64        5.34      6.87 o 
   8   6   0      818.04      869.99     24.34 o 
   1   7   0     6892.01     6651.39    114.78 o 
   2   7   0    12375.75    13816.49    484.70 o 
   3   7   0      397.05      378.71     14.46 o 
   4   7   0     4467.63     4467.98     40.11 o 
   5   7   0     2069.76     1990.43     32.25 o 
   6   7   0       17.42        8.90      7.22 o 
   7   7   0      452.17      449.52     17.36 o 
   0   8   0    12361.69    11204.96    551.75 o 
   1   8   0      223.47      228.02     10.98 o 
   2   8   0     2949.05     2927.69     40.76 o 
   3   8   0     1842.31     1901.78     76.02 o 
   4   8   0        1.18       -2.33      5.51 o 
   5   8   0     1035.93     1061.80     22.02 o 
   6   8   0      354.32      347.44     18.46 o 
   7   8   0      112.08       87.16     12.70 o 
   1   9   0     7902.25     7715.27    132.72 o 
   2   9   0      202.41      186.05     10.71 o 
   3   9   0      592.55      688.03     32.19 o 
   4   9   0     1381.76     1315.16     23.13 o 
   5   9   0      773.48      790.75     34.65 o 
   6   9   0      350.95      365.92     18.90 o 
   7   9   0      558.45      585.72     50.77 o 
   0  10   0    10034.88     9191.11    407.12 o 
   1  10   0      427.18      471.09     18.40 o 
   2  10   0     2567.59     2653.18     73.70 o 
   3  10   0      373.84      395.11     14.31 o 
   4  10   0      968.96     1002.73     29.34 o 
   5  10   0      745.84      751.76     19.65 o 
   6  10   0      717.24      693.83     47.39 o 
   7  10   0      172.78      173.13     16.28 o 
   1  11   0     6084.91     6362.26    347.12 o 
   2  11   0      188.02      199.15     12.86 o 
   3  11   0      240.88      242.73     13.18 o 
   4  11   0     2874.23     3120.50    146.11 o 
   5  11   0      984.61      959.52     22.62 o 
   6  11   0      616.32      626.24     24.15 o 
   7  11   0      596.37      573.15     24.95 o 
   0  12   0     4858.10     4552.51     75.70 o 
   1  12   0       45.09       47.63      8.86 o 
   2  12   0      761.14      722.01     36.39 o 
   3  12   0     1769.47     1817.58     40.36 o 
   4  12   0        0.73       -0.86      9.37 o 
   5  12   0      941.65      992.45     76.38 o 
   6  12   0      535.63      573.74     23.90 o 
   1  13   0     2366.97     2363.41     67.62 o 
   2  13   0      457.81      487.56     22.37 o 
   3  13   0      671.71      643.15     19.74 o 
   4  13   0     4204.72     4166.70     62.94 o 
   5  13   0      490.82      485.28     22.12 o 
   6  13   0      483.66      457.64     43.08 o 
   0  14   0       12.83       78.16     18.46 o 
   1  14   0     2937.47     2893.56     66.80 o 
   2  14   0      463.41      496.15     26.71 o 
   3  14   0     2153.07     2345.92     43.91 o 
   4  14   0       48.17       59.98     10.67 o 
   5  14   0      520.52      527.27     20.20 o 
   6  14   0      602.90      618.18     21.62 o 
   1  15   0       18.95       16.67      8.58 o 
   2  15   0      735.30      758.91     22.99 o 
   3  15   0      232.68      271.92     17.96 o 
   4  15   0     1119.92     1169.20     27.82 o 
   5  15   0       35.66       24.11     10.05 o 
   0  16   0      632.19      625.30     34.47 o 
   1  16   0       37.85       44.73     12.35 o 
   2  16   0      708.13      757.49     44.21 o 
   3  16   0     1979.80     1967.12     92.87 o 
   4  16   0      101.72      116.27     13.15 o 
   5  16   0      627.63      635.25     23.30 o 
   1  17   0      453.04      448.50     37.85 o 
   2  17   0      374.25      375.00     29.49 o 
   3  17   0      424.58      420.18     22.38 o 
   4  17   0      919.68      926.70     27.12 o 
   0  18   0      887.72      874.56     40.00 o 
   1  18   0       64.24       52.61     12.53 o 
   2  18   0      913.01      946.32     33.85 o 
   3  18   0      434.91      443.16     22.20 o 
   4  18   0        0.22       -9.69      9.69 o 
   1  19   0     1036.24     1023.17     31.50 o 
   2  19   0      169.21      199.88     30.77 o 
   3  19   0      113.65       88.95     17.70 o 
   0  20   0     1171.27     1168.13     49.24 o 
   1  20   0       22.41       18.90     13.23 o 
   2  20   0      297.92      299.02     50.77 o 
  -8   1   1       19.49       25.18     10.46 o 
  -7   1   1      509.63      499.37     21.51 o 
  -6   1   1      211.36      209.31     15.44 o 
  -5   1   1       27.07       44.31      7.69 o 
  -4   1   1     3739.50     3938.00     31.98 o 
  -3   1   1     1263.75     1153.15     15.07 o 
  -2   1   1     1690.60     1701.79     64.62 o 
  -1   1   1      334.57      333.66     14.16 o 
   0   1   1     3159.89     3393.60     23.28 o 
   1   1   1     3918.31     3742.45     28.68 o 
   2   1   1      698.45      739.12     12.26 o 
   3   1   1     1230.10     1362.97     40.56 o 
   4   1   1      340.30      337.16     40.06 o 
   5   1   1      581.08      591.40     22.41 o 
   6   1   1       82.30       79.97     12.62 o 
   7   1   1      212.29      226.22     18.49 o 
  -8   2   1      224.10      203.41     16.96 o 
  -7   2   1      111.23       90.94     13.54 o 
  -6   2   1      258.28      238.14     23.69 o 
  -5   2   1        8.08        4.78      4.89 o 
  -4   2   1      210.90      213.06      9.30 o 
  -3   2   1     1503.85     1574.52     33.12 o 
  -2   2   1     1484.83     1620.76     25.40 o 
  -1   2   1     2477.99     2347.35     17.19 o 
   0   2   1      317.94      266.44      5.61 o 
   1   2   1      389.95      404.68     11.29 o 
   2   2   1      973.44     1046.43     29.40 o 
   3   2   1      848.35      907.77     15.27 o 
   4   2   1       43.64       54.77      6.26 o 
   5   2   1     1273.34     1304.30     30.45 o 
   6   2   1       44.27       29.06      9.35 o 
   7   2   1       17.66       27.16     10.60 o 
  -8   3   1       47.71       55.96      9.65 o 
  -7   3   1      272.45      297.89     12.75 o 
  -6   3   1       28.87       32.83      8.57 o 
  -5   3   1      291.82      311.07     11.78 o 
  -4   3   1     3052.95     3095.53     29.30 o 
  -3   3   1     1697.30     1769.84     33.88 o 
  -2   3   1      252.56      310.18     12.33 o 
  -1   3   1      523.27      490.03     15.55 o 
   0   3   1    14194.38    13874.62    244.95 o 
   1   3   1     8431.17     8646.05     32.55 o 
   2   3   1       65.68       69.97     11.73 o 
   3   3   1      938.55     1028.79     16.54 o 
   4   3   1      290.56      262.16     10.80 o 
   5   3   1      395.56      404.97     27.70 o 
   6   3   1       85.30       90.01     12.83 o 
   7   3   1       70.22       57.49     19.39 o 
  -8   4   1      166.71      167.04     12.55 o 
  -7   4   1       51.00       49.63      8.76 o 
  -6   4   1      643.22      657.64     20.96 o 
  -5   4   1      120.58      125.63      7.82 o 
  -4   4   1      443.90      479.38     11.18 o 
  -3   4   1      816.44      884.24     12.59 o 
  -2   4   1      588.61      614.91     12.93 o 
  -1   4   1        7.65       14.38      5.57 o 
   0   4   1      144.43      153.83     17.11 o 
   1   4   1     7114.24     7086.71     95.54 o 
   2   4   1        6.56        7.12      2.82 o 
   3   4   1     1085.71     1071.80     13.82 o 
   4   4   1      298.59      320.95     16.61 o 
   5   4   1      533.81      509.89     19.71 o 
   6   4   1        1.84       -0.51      7.53 o 
   7   4   1       84.84       91.07     11.12 o 
  -8   5   1        1.69        5.43      7.50 o 
  -7   5   1        4.77        2.25      6.68 o 
  -6   5   1       59.64       61.17      7.27 o 
  -5   5   1        9.82        5.30      4.60 o 
  -4   5   1        0.98        0.58      4.07 o 
  -3   5   1      190.86      257.87     19.00 o 
  -2   5   1     1126.39     1192.01     18.83 o 
  -1   5   1      994.84     1063.19     21.69 o 
   0   5   1      470.35      504.27      8.66 o 
   1   5   1     1157.19     1140.67     23.72 o 
   2   5   1      322.04      317.36      8.97 o 
   3   5   1      145.71       93.57     22.47 o 
   4   5   1      410.43      386.56     11.44 o 
   5   5   1       86.63       80.83     13.54 o 
   6   5   1       41.26       31.10      7.93 o 
   7   5   1       19.29       18.29      8.16 o 
  -8   6   1        8.34        5.08      7.93 o 
  -7   6   1       27.42       20.05      7.69 o 
  -6   6   1        2.70        2.49      5.15 o 
  -5   6   1      491.04      478.66     13.50 o 
  -4   6   1      438.00      461.05     13.22 o 
  -3   6   1       94.91      111.87      9.35 o 
  -2   6   1     4979.79     5280.31     62.15 o 
  -1   6   1        3.17        5.66      3.96 o 
   0   6   1     1187.02     1071.73     96.44 o 
   1   6   1     1661.82     1742.63     33.76 o 
   2   6   1     2329.69     2214.15     23.38 o 
   3   6   1      306.09      297.57     10.39 o 
   4   6   1      239.76      257.15     10.47 o 
   5   6   1      321.17      342.51     14.31 o 
   6   6   1      528.28      494.44     16.93 o 
   7   6   1       28.07       22.30      8.56 o 
  -8   7   1       85.15       72.63     10.45 o 
  -7   7   1       53.56       41.59      8.39 o 
  -6   7   1     2185.70     2080.05     25.85 o 
  -5   7   1      378.38      388.62     14.39 o 
  -4   7   1      194.49      183.47     10.73 o 
  -3   7   1       62.81       89.19      7.19 o 
  -2   7   1       81.79       64.23      6.20 o 
  -1   7   1     1685.92     1712.09     69.46 o 
   0   7   1      112.93      121.89      6.64 o 
   1   7   1      901.95     1136.92     59.52 o 
   2   7   1      975.12     1004.16     28.95 o 
   3   7   1     1406.19     1386.28     21.62 o 
   4   7   1      563.23      426.70     57.47 o 
   5   7   1      491.58      494.07     16.75 o 
   6   7   1       20.24       25.51      7.75 o 
   7   7   1      256.17      254.97     14.77 o 
  -8   8   1       16.48        9.66     10.22 o 
  -7   8   1       33.53       30.58     10.16 o 
  -6   8   1      172.36      168.36     16.75 o 
  -5   8   1     1444.05     1433.95     45.39 o 
  -4   8   1       24.92       17.94      6.23 o 
  -3   8   1      452.11      521.76     19.12 o 
  -2   8   1      398.43      329.77     11.43 o 
  -1   8   1     1005.87      876.93    147.12 o 
   0   8   1      907.27      852.19     87.23 o 
   1   8   1      860.86      863.12     19.64 o 
   2   8   1     3707.66     3814.72    114.28 o 
   3   8   1      117.23      147.79     10.11 o 
   4   8   1      383.66      392.61     15.95 o 
   5   8   1      164.31      150.12     11.00 o 
   6   8   1      271.44      264.27     13.89 o 
   7   8   1        0.96        0.90      7.09 o 
  -7   9   1       32.52       38.88     10.42 o 
  -6   9   1        3.84        6.42      7.17 o 
  -5   9   1      317.96      311.74     13.89 o 
  -4   9   1       48.50       39.39      7.45 o 
  -3   9   1      411.56      472.32     14.28 o 
  -2   9   1      799.54      873.39     62.39 o 
  -1   9   1     3446.18     3359.06     48.00 o 
   0   9   1       31.57       35.30     10.06 o 
   1   9   1      302.25      301.66     11.65 o 
   2   9   1     1389.37     1433.81     35.73 o 
   3   9   1      962.33      991.79     20.02 o 
   4   9   1      240.83      231.49     12.46 o 
   5   9   1       25.30       23.56      7.14 o 
   6   9   1        6.33       -6.64      8.62 o 
   7   9   1      155.14      165.81     34.77 o 
  -7  10   1       58.17       48.53     11.31 o 
  -6  10   1       34.74       29.65      8.27 o 
  -5  10   1      151.04      147.07     11.24 o 
  -4  10   1      218.67      194.09     12.71 o 
  -3  10   1      226.99      235.62     12.37 o 
  -2  10   1      629.57      595.77     95.74 o 
  -1  10   1      770.78      834.33     40.13 o 
   0  10   1        1.33        2.71      6.03 o 
   1  10   1     2070.98     2141.20     72.62 o 
   2  10   1      628.95      707.74     35.82 o 
   3  10   1       18.91       18.61      6.69 o 
   4  10   1      224.13      216.45     15.91 o 
   5  10   1      443.60      437.27     16.12 o 
   6  10   1       18.34       11.39     10.01 o 
  -7  11   1      322.66      283.22     19.15 o 
  -6  11   1        4.95        5.00      7.14 o 
  -5  11   1       77.29       61.63      9.44 o 
  -4  11   1      394.80      407.37     15.58 o 
  -3  11   1       94.41      103.55     11.13 o 
  -2  11   1       16.93       17.70      6.58 o 
  -1  11   1      262.24      275.37     14.06 o 
   0  11   1     2387.88     2238.51    140.98 o 
   1  11   1      563.74      560.96     16.57 o 
   2  11   1        2.44       -5.80      5.80 o 
   3  11   1      792.51      822.93     20.07 o 
   4  11   1       23.39       23.14      7.86 o 
   5  11   1      245.47      241.76     18.88 o 
   6  11   1       42.06       47.74     18.46 o 
  -7  12   1       37.28       43.17     11.48 o 
  -6  12   1      209.99      201.98     13.57 o 
  -5  12   1       41.98       49.36      8.93 o 
  -4  12   1        1.01       -4.56      6.87 o 
  -3  12   1      794.54      701.33    102.19 o 
  -2  12   1       38.91       42.58     11.14 o 
  -1  12   1      444.60      445.94     16.48 o 
   0  12   1      122.06      126.72     10.66 o 
   1  12   1      871.65      800.55     19.75 o 
   2  12   1      285.80      275.53     14.25 o 
   3  12   1        2.15        3.24      7.05 o 
   4  12   1      118.22      107.73     10.89 o 
   5  12   1      394.52      403.13     23.21 o 
   6  12   1       23.25       16.97     16.92 o 
  -6  13   1       35.93       42.97      9.50 o 
  -5  13   1       67.58       59.17      9.65 o 
  -4  13   1      450.16      450.82     20.24 o 
  -3  13   1      408.65      417.10     20.50 o 
  -2  13   1        0.28       -2.04      7.17 o 
  -1  13   1        9.95       10.96      7.09 o 
   0  13   1      257.92      256.93     18.03 o 
   1  13   1        9.92        7.86      8.30 o 
   2  13   1        8.69       -0.62      7.58 o 
   3  13   1       25.36       41.81      9.12 o 
   4  13   1      885.21      847.07     29.21 o 
   5  13   1      172.59      163.75     12.94 o 
   6  13   1       34.54       21.91     11.49 o 
  -6  14   1      182.11      184.22     14.54 o 
  -5  14   1       60.06       52.47     10.19 o 
  -4  14   1      171.65      171.26     22.52 o 
  -3  14   1      433.47      422.45     17.96 o 
  -2  14   1       14.30        6.11      7.24 o 
  -1  14   1      198.37      213.55     14.18 o 
   0  14   1     1657.67     1590.87     36.93 o 
   1  14   1     1436.12     1398.07     34.25 o 
   2  14   1        3.28       -2.68      8.51 o 
   3  14   1      109.16       92.85     11.22 o 
   4  14   1       64.94       61.69     10.35 o 
   5  14   1        7.88        6.26      8.40 o 
  -6  15   1       57.12       54.83     19.39 o 
  -5  15   1        7.37        7.43      8.76 o 
  -4  15   1        4.09        1.18      8.65 o 
  -3  15   1      488.89      458.95     18.62 o 
  -2  15   1      193.28      188.96     14.00 o 
  -1  15   1      356.84      328.29     22.11 o 
   0  15   1      195.19      191.57     16.97 o 
   1  15   1       57.38       70.63     16.92 o 
   2  15   1        6.87       10.04      8.73 o 
   3  15   1       25.00       32.95      9.71 o 
   4  15   1        1.23        6.34      8.51 o 
   5  15   1        0.38       -4.58      8.06 o 
  -5  16   1       12.83       16.17      9.42 o 
  -4  16   1       44.86       35.39      9.95 o 
  -3  16   1        0.07       -1.42      8.03 o 
  -2  16   1      241.50      251.78     15.76 o 
  -1  16   1      507.74      522.60     29.61 o 
   0  16   1      276.17      270.29     20.31 o 
   1  16   1      536.60      513.66     24.08 o 
   2  16   1       86.57       84.94     14.14 o 
   3  16   1       33.76       31.29     10.17 o 
   4  16   1      232.68      261.65     17.75 o 
  -5  17   1        1.05        5.42      9.95 o 
  -4  17   1      115.68      119.15     16.89 o 
  -3  17   1      378.77      430.83     28.00 o 
  -2  17   1       48.43       47.15     10.68 o 
  -1  17   1      230.11      239.85     39.08 o 
   0  17   1        9.72       16.73     11.04 o 
   1  17   1      163.74      155.11     17.54 o 
   2  17   1      306.71      280.60     22.16 o 
   3  17   1       37.95       38.87     13.27 o 
   4  17   1      104.00      107.26     13.30 o 
  -4  18   1       16.38       19.12     11.09 o 
  -3  18   1       41.65       43.43     11.05 o 
  -2  18   1      297.55      304.00     31.04 o 
  -1  18   1       22.91       24.05     11.73 o 
   0  18   1        0.05       -6.22     10.42 o 
   1  18   1        8.24        7.08     11.31 o 
   2  18   1      498.18      528.81     48.93 o 
   3  18   1       73.63       90.10     16.32 o 
  -3  19   1      207.53      211.33     18.66 o 
  -2  19   1      130.39      128.26     16.82 o 
  -1  19   1       79.90       86.65     14.54 o 
   0  19   1       60.46       69.50     13.23 o 
   1  19   1       14.18       18.46     11.04 o 
   2  19   1       14.53        7.51     13.03 o 
   3  19   1       39.10       21.98     23.69 o 
  -2  20   1        2.92        9.03     11.73 o 
  -1  20   1        6.92        6.75     11.09 o 
   0  20   1        0.65        1.82      9.78 o 
   1  20   1       20.45       20.66     11.53 o 
   2  20   1        9.04       -0.23     13.54 o 
  -9   0   2      994.39      962.57     44.31 o 
  -8   0   2      530.32      566.22     32.00 o 
  -7   0   2      196.00      214.18     23.39 o 
  -6   0   2     5591.78     5636.06    112.01 o 
  -5   0   2     4059.24     4225.70     64.01 o 
  -4   0   2       82.46      101.55     11.69 o 
  -3   0   2     5611.36     5681.86     56.62 o 
  -2   0   2    14528.15    14361.08    199.71 o 
   0   0   2     6265.37     6978.00     59.70 o 
   1   0   2    31579.89    33615.52    359.73 o 
   2   0   2    14792.86    15102.91    537.91 o 
   3   0   2     8190.32     8863.14     88.63 o 
   4   0   2       59.39       35.70     12.31 o 
   5   0   2     2008.26     1177.36     43.70 o 
   6   0   2      523.99      577.29     35.08 o 
   7   0   2        1.48      -11.08     13.54 o 
  -9   1   2      171.29      145.03     16.28 o 
  -8   1   2      198.85      208.48     16.72 o 
  -7   1   2     1560.29     1505.86     45.24 o 
  -6   1   2     1359.24     1370.59     22.81 o 
  -5   1   2     1127.74     1133.19     19.29 o 
  -4   1   2     3306.06     3281.82     51.70 o 
  -3   1   2      257.95      268.82      9.78 o 
  -2   1   2     8456.98     8165.66     38.19 o 
  -1   1   2    19063.05    18656.84    143.40 o 
   0   1   2      305.33      387.02      8.91 o 
   1   1   2    39999.91    38327.92    270.12 o 
   2   1   2       48.56       74.29      8.49 o 
   3   1   2     1417.53     1346.89     13.88 o 
   4   1   2     5046.13     4822.69     80.01 o 
   5   1   2     2217.92     2211.39     41.77 o 
   6   1   2     1153.59     1165.05     47.39 o 
   7   1   2      500.37      519.94     27.08 o 
  -9   2   2      599.47      667.18     22.14 o 
  -8   2   2      662.36      702.00     37.08 o 
  -7   2   2      101.05       89.98     11.73 o 
  -6   2   2     2640.06     2567.08     30.79 o 
  -5   2   2     1308.81     1198.76     19.76 o 
  -4   2   2       71.42       66.78      5.66 o 
  -3   2   2      168.05      137.18      5.10 o 
  -2   2   2     1876.43     2107.40     23.77 o 
  -1   2   2     8689.97     8030.65    134.17 o 
   0   2   2     2969.96     3206.81     30.97 o 
   1   2   2     3244.50     3418.81     30.46 o 
   2   2   2     9926.30     9584.92    113.30 o 
   3   2   2     3883.15     3426.20     46.16 o 
   4   2   2        9.39       11.19      8.00 o 
   5   2   2     2424.24     2506.50     53.54 o 
   6   2   2      745.06      620.75    162.17 o 
   7   2   2        1.78       -9.49      9.54 o 
  -9   3   2      392.23      385.09     20.93 o 
  -8   3   2      197.02      194.38     13.44 o 
  -7   3   2     2043.60     2058.84     42.10 o 
  -6   3   2      124.50      129.44      8.44 o 
  -5   3   2     1061.57     1085.26     16.54 o 
  -4   3   2     3025.51     2977.56     27.54 o 
  -3   3   2      763.41      865.04      9.20 o 
  -2   3   2     6063.11     6051.14    107.49 o 
  -1   3   2     1611.62     1484.18     14.31 o 
   0   3   2     7490.78     7457.81     31.01 o 
   1   3   2     5462.28     5288.62     79.32 o 
   2   3   2     2510.60     2640.71     35.98 o 
   3   3   2     2395.02     2178.33     39.29 o 
   4   3   2     4291.38     4316.66     71.70 o 
   5   3   2       41.35       34.06      9.54 o 
   6   3   2      596.55      611.14     35.08 o 
   7   3   2      613.70      612.31     44.31 o 
  -8   4   2      821.73      879.46     22.55 o 
  -7   4   2      127.60      135.20     10.77 o 
  -6   4   2      580.19      562.03     13.81 o 
  -5   4   2     5168.27     5248.67     36.37 o 
  -4   4   2        8.22        9.40      2.89 o 
  -3   4   2     2802.42     2688.68     26.78 o 
  -2   4   2      145.10      193.57      7.67 o 
  -1   4   2     3813.96     3854.01     75.42 o 
   0   4   2     1486.66     1272.33     13.40 o 
   1   4   2       42.26       53.39      4.48 o 
   2   4   2    11067.79    11223.37    141.68 o 
   3   4   2    11025.44     9767.03    197.89 o 
   4   4   2      835.75      864.12     47.08 o 
   5   4   2      940.56      954.24     47.39 o 
   6   4   2      831.43      855.50     28.20 o 
   7   4   2       25.55       25.17      8.58 o 
  -8   5   2      298.33      300.97     15.15 o 
  -7   5   2     1729.51     1701.88     54.07 o 
  -6   5   2       14.83        9.16      5.38 o 
  -5   5   2      265.55      280.05     10.34 o 
  -4   5   2     4467.18     4323.20     43.45 o 
  -3   5   2       76.04      103.89      6.91 o 
  -2   5   2    15368.77    15181.15     65.70 o 
  -1   5   2     4386.25     4628.85     64.40 o 
   0   5   2      503.12      470.17      8.55 o 
   1   5   2     4813.44     4487.82     63.89 o 
   2   5   2     5047.51     5151.78     91.49 o 
   3   5   2     6543.56     6315.80     39.59 o 
   4   5   2     4322.45     4135.34     41.17 o 
   5   5   2        3.45        2.09      6.23 o 
   6   5   2      214.69      196.14     13.02 o 
   7   5   2      611.44      579.31     23.71 o 
  -8   6   2      773.19      846.98     30.78 o 
  -7   6   2      133.46      147.15     11.49 o 
  -6   6   2     3974.24     3866.82     51.54 o 
  -5   6   2     1560.24     1503.73     23.13 o 
  -4   6   2       58.48       54.17      6.38 o 
  -3   6   2    15073.26    14784.71    221.88 o 
  -2   6   2       29.96       74.89     17.22 o 
  -1   6   2     6254.56     6445.60     33.83 o 
   0   6   2     3153.71     2968.02     34.73 o 
   1   6   2     3034.00     3270.94     56.59 o 
   2   6   2     8776.60     8843.76    135.47 o 
   3   6   2     7670.54     7328.21     59.96 o 
   4   6   2      207.11      200.60      9.99 o 
   5   6   2     1237.89     1236.52     44.23 o 
   6   6   2      262.56      246.78     13.89 o 
   7   6   2       10.68        9.88      8.07 o 
  -8   7   2      247.93      226.97     17.39 o 
  -7   7   2     1804.23     1808.91     29.76 o 
  -6   7   2      580.75      576.20     16.92 o 
  -5   7   2      242.93      251.13     12.29 o 
  -4   7   2     1975.03     1910.78     24.55 o 
  -3   7   2      146.14      187.35      9.66 o 
  -2   7   2     7722.42     8718.57    231.94 o 
  -1   7   2     2061.16     2099.58     35.09 o 
   0   7   2      169.49      227.11      7.90 o 
   1   7   2     2852.60     2643.49     56.27 o 
   2   7   2      413.42      363.79     14.92 o 
   3   7   2     2580.69     2604.28     43.26 o 
   4   7   2     3455.24     3262.64     71.12 o 
   5   7   2      205.21      203.25     12.37 o 
   6   7   2      538.18      539.07     18.30 o 
   7   7   2      896.15      886.01     24.87 o 
  -8   8   2      454.66      444.72     22.14 o 
  -7   8   2      215.57      216.26     13.87 o 
  -6   8   2     1201.25     1182.97     24.35 o 
  -5   8   2     1089.06     1073.80     21.05 o 
  -4   8   2      810.25      806.32     17.15 o 
  -3   8   2     1879.72     1819.66     22.96 o 
  -2   8   2     1944.91     1990.93     69.11 o 
  -1   8   2     8036.91     8330.31     43.06 o 
   0   8   2     7884.36     7766.79     36.61 o 
   1   8   2      666.26      794.44     53.66 o 
   2   8   2     4126.61     4018.71     49.54 o 
   3   8   2     2620.33     2435.09     29.72 o 
   4   8   2      465.20      433.71     13.02 o 
   5   8   2      493.92      490.52     16.96 o 
   6   8   2      388.46      419.26     16.57 o 
  -8   9   2       29.36       22.19     10.42 o 
  -7   9   2      101.42      117.30     11.08 o 
  -6   9   2       13.24        8.81      7.27 o 
  -5   9   2     2009.13     2037.43     30.09 o 
  -4   9   2     1566.06     1577.36     24.02 o 
  -3   9   2       26.24       27.12      6.11 o 
  -2   9   2      482.46      397.18     20.46 o 
  -1   9   2    12158.02    11783.81    132.80 o 
   0   9   2     2646.10     2646.92     40.69 o 
   1   9   2     6070.56     5891.90     47.35 o 
   2   9   2       20.68       16.58      6.15 o 
   3   9   2      215.96      206.14     11.74 o 
   4   9   2      518.62      496.07     16.09 o 
   5   9   2       99.32       95.74     13.85 o 
   6   9   2      660.58      648.02     38.77 o 
  -8  10   2      131.88      105.95     14.36 o 
  -7  10   2        5.38       -0.03      7.19 o 
  -6  10   2     3595.81     3578.98     56.40 o 
  -5  10   2      475.79      522.23     16.82 o 
  -4  10   2      544.81      584.32     30.67 o 
  -3  10   2     2578.63     2641.10     30.68 o 
  -2  10   2     1671.09     1680.23     35.82 o 
  -1  10   2     1747.49     1739.11     29.58 o 
   0  10   2     7489.69     6811.88    104.25 o 
   1  10   2      383.47      357.55     13.57 o 
   2  10   2     2670.20     2626.90    104.56 o 
   3  10   2      458.14      450.11     15.56 o 
   4  10   2      529.68      483.47     25.02 o 
   5  10   2     1317.22     1368.89     33.85 o 
   6  10   2      182.50      163.79     18.46 o 
  -7  11   2      302.54      281.88     17.41 o 
  -6  11   2       62.38       67.33      9.75 o 
  -5  11   2     2800.62     2839.59     36.38 o 
  -4  11   2      715.67      725.98     18.75 o 
  -3  11   2       30.00       32.35      7.38 o 
  -2  11   2     3041.99     3057.14     91.43 o 
  -1  11   2     3132.93     3464.02    154.12 o 
   0  11   2      300.72      292.31     20.34 o 
   1  11   2     3777.99     3623.61     92.93 o 
   2  11   2       15.15       16.03      7.05 o 
   3  11   2       64.16       59.98      9.14 o 
   4  11   2      779.66      749.75     20.63 o 
   5  11   2        9.41        7.23      9.17 o 
   6  11   2      706.38      685.22     26.72 o 
  -7  12   2        7.89        9.12      9.06 o 
  -6  12   2      746.51      738.06     21.21 o 
  -5  12   2     1512.27     1458.49     27.10 o 
  -4  12   2      841.87      810.49     28.74 o 
  -3  12   2     2426.96     2311.58     88.47 o 
  -2  12   2     1725.23     1804.21     28.33 o 
  -1  12   2      857.52      902.37     24.54 o 
   0  12   2     7015.77     6227.26    135.75 o 
   1  12   2       28.37       34.98     10.42 o 
   2  12   2     1652.03     1647.72     34.27 o 
   3  12   2     1179.80     1143.05     24.09 o 
   4  12   2        3.69       -1.34      6.95 o 
   5  12   2     1128.42     1153.36     32.49 o 
  -7  13   2      431.87      433.39     18.79 o 
  -6  13   2        0.26        0.39      9.92 o 
  -5  13   2     1690.72     1694.99     30.40 o 
  -4  13   2     1571.46     1592.91     28.57 o 
  -3  13   2      377.75      384.24     17.22 o 
  -2  13   2     6153.75     6597.02    347.29 o 
  -1  13   2     6648.87     6397.15    109.06 o 
   0  13   2        5.33       11.48      7.43 o 
   1  13   2      394.93      448.96     21.64 o 
   2  13   2     1599.92     1584.07     31.45 o 
   3  13   2      256.13      247.41     14.65 o 
   4  13   2      876.68      859.49     51.72 o 
   5  13   2       42.23       17.21     10.34 o 
  -6  14   2      512.72      452.80     18.69 o 
  -5  14   2      765.80      762.23     22.52 o 
  -4  14   2      176.09      168.04     13.79 o 
  -3  14   2     4319.99     4242.49     99.04 o 
  -2  14   2       82.14       91.21     10.98 o 
  -1  14   2      187.18      231.99     18.27 o 
   0  14   2      423.32      385.46     27.52 o 
   1  14   2      550.64      595.61     52.01 o 
   2  14   2     1476.86     1502.83     35.23 o 
   3  14   2      924.28      918.32     23.94 o 
   4  14   2       61.81       61.24     10.16 o 
   5  14   2      481.34      525.25     24.96 o 
  -6  15   2       47.24       43.05     10.06 o 
  -5  15   2      811.66      803.17     65.85 o 
  -4  15   2     1536.44     1554.76     30.65 o 
  -3  15   2       15.14       29.03      9.09 o 
  -2  15   2     2528.97     2404.54     44.11 o 
  -1  15   2       90.65       95.70     11.53 o 
   0  15   2        2.32        4.82      9.98 o 
   1  15   2      400.05      437.21     24.62 o 
   2  15   2     1332.56     1412.48     84.93 o 
   3  15   2      344.42      356.71     25.54 o 
   4  15   2      571.79      568.45     29.10 o 
  -6  16   2      398.72      410.98     20.10 o 
  -5  16   2       36.02       34.81     10.21 o 
  -4  16   2      364.58      350.70     18.10 o 
  -3  16   2     2959.38     3014.78     97.26 o 
  -2  16   2      187.42      185.73     13.84 o 
  -1  16   2     1264.29     1224.30     31.11 o 
   0  16   2      718.83      652.23     38.77 o 
   1  16   2      589.15      544.13     25.89 o 
   2  16   2      319.57      378.67     28.93 o 
   3  16   2      343.63      373.22     33.54 o 
   4  16   2      199.25      218.06     20.06 o 
  -5  17   2      330.07      287.25     21.88 o 
  -4  17   2     1190.53     1223.71     77.36 o 
  -3  17   2       23.08       10.13     10.37 o 
  -2  17   2     2034.06     1944.13     33.58 o 
  -1  17   2     1567.35     1527.02     29.12 o 
   0  17   2       42.01       54.02     12.60 o 
   1  17   2     1245.63     1144.34     34.55 o 
   2  17   2      587.17      572.13     28.48 o 
   3  17   2      299.05      296.16     22.63 o 
  -4  18   2      153.54      155.95     14.85 o 
  -3  18   2     1025.17      987.80     34.81 o 
  -2  18   2      274.57      291.26     16.34 o 
  -1  18   2      533.21      574.30     23.57 o 
   0  18   2      965.43      940.47     52.62 o 
   1  18   2        8.71        7.37     12.26 o 
   2  18   2      304.25      295.26     24.32 o 
   3  18   2       58.13       45.43     15.88 o 
  -4  19   2      391.67      373.03     20.53 o 
  -3  19   2        0.39       -4.91      8.79 o 
  -2  19   2      765.39      747.72     23.19 o 
  -1  19   2     1654.09     1773.27     44.31 o 
   0  19   2       71.14       81.14     26.46 o 
   1  19   2      778.43      847.73     31.93 o 
   2  19   2        5.21       17.82     14.10 o 
  -3  20   2      457.88      461.74     30.28 o 
  -2  20   2      657.35      634.53     34.47 o 
  -1  20   2      140.39      171.63     18.46 o 
   0  20   2     1621.16     1588.15     44.93 o 
   1  20   2        0.36      -17.53     19.08 o 
  -9   1   3      148.65      150.54     13.01 o 
  -8   1   3        0.78        3.56      9.54 o 
  -7   1   3       92.80       96.63     11.75 o 
  -6   1   3      279.23      284.53     12.30 o 
  -5   1   3     1220.22     1278.77     23.05 o 
  -4   1   3        5.92        0.36      3.13 o 
  -3   1   3     4297.33     4392.35     43.87 o 
  -2   1   3    14085.04    14179.70    111.34 o 
  -1   1   3      589.66      598.28      7.02 o 
   0   1   3      197.04      207.47      6.77 o 
   1   1   3      777.49      748.26     13.68 o 
   2   1   3     1371.82     1441.49     37.84 o 
   3   1   3       27.49       26.18      4.89 o 
   4   1   3       14.45       13.77      8.23 o 
   5   1   3      204.15      200.84     16.97 o 
   6   1   3        0.23       -1.97      8.67 o 
  -9   2   3       90.80       84.26     10.87 o 
  -8   2   3       16.53        6.55      6.94 o 
  -7   2   3      242.41      236.46     11.15 o 
  -6   2   3      656.93      654.83     12.52 o 
  -5   2   3     2297.48     2420.80     30.56 o 
  -4   2   3      380.54      417.16      8.42 o 
  -3   2   3      553.73      558.49      8.76 o 
  -2   2   3    11355.79    11444.08    285.86 o 
  -1   2   3     1593.72     1462.71      8.96 o 
   0   2   3       30.77       35.05      3.43 o 
   1   2   3      437.74      480.37      9.63 o 
   2   2   3     1946.76     1890.90     31.82 o 
   3   2   3      206.65      218.00      9.22 o 
   4   2   3      434.06      479.30     24.00 o 
   5   2   3       28.02       13.18      9.54 o 
   6   2   3      634.51      754.36     28.71 o 
  -9   3   3        0.56        3.05      7.91 o 
  -8   3   3        3.83       -2.85      6.47 o 
  -7   3   3      318.96      324.01     17.60 o 
  -6   3   3      597.89      570.08     11.21 o 
  -5   3   3       99.18      108.23      5.91 o 
  -4   3   3      153.22      152.55      5.91 o 
  -3   3   3     4470.35     4607.36     56.61 o 
  -2   3   3     4874.31     5177.52     56.47 o 
  -1   3   3      284.35      326.72      6.35 o 
   0   3   3      692.26      769.25     13.84 o 
   1   3   3        2.35        0.32      2.89 o 
   2   3   3       32.35       35.88      4.43 o 
   3   3   3        5.11        0.78      4.04 o 
   4   3   3        2.60        4.00      8.27 o 
   5   3   3       23.54       29.54      9.54 o 
   6   3   3        4.28        9.45     10.85 o 
  -9   4   3       40.30       30.51      9.40 o 
  -8   4   3       29.33       21.04      7.41 o 
  -7   4   3      158.12      157.00      9.68 o 
  -6   4   3      456.21      473.68     12.86 o 
  -5   4   3     1133.96     1167.44     22.09 o 
  -4   4   3       24.67       40.46      7.50 o 
  -3   4   3      511.41      472.32      8.34 o 
  -2   4   3     1977.62     2124.84     21.26 o 
  -1   4   3        9.49        6.59      2.81 o 
   0   4   3     1548.17     1620.67     13.56 o 
   1   4   3       23.16       17.26      2.85 o 
   2   4   3     1502.34     1409.58     26.38 o 
   3   4   3      507.33      471.78     10.11 o 
   4   4   3     1131.08     1111.14     29.12 o 
   5   4   3       49.31       39.73      9.78 o 
   6   4   3      326.72      337.88     27.08 o 
  -9   5   3       68.37       72.55     14.34 o 
  -8   5   3      186.51      166.66     12.31 o 
  -7   5   3      292.07      309.00     12.11 o 
  -6   5   3      219.95      206.58      9.88 o 
  -5   5   3      396.48      382.42     17.17 o 
  -4   5   3      191.68      181.67      7.20 o 
  -3   5   3      364.83      380.90     12.10 o 
  -2   5   3      212.38      248.24      7.17 o 
  -1   5   3      644.04      659.01     14.23 o 
   0   5   3       51.63       52.18      4.42 o 
   1   5   3       67.34       58.01      4.02 o 
   2   5   3      384.15      363.11      7.83 o 
   3   5   3      168.83      151.56      6.32 o 
   4   5   3      206.82      194.38     15.44 o 
   5   5   3      140.91      145.23     10.03 o 
   6   5   3       55.80       63.98     10.18 o 
  -9   6   3        6.56       -1.69     12.92 o 
  -8   6   3      992.52      938.58     27.57 o 
  -7   6   3      384.94      392.45     19.10 o 
  -6   6   3        0.05       -1.16      5.67 o 
  -5   6   3      651.59      641.70     29.79 o 
  -4   6   3     2163.31     2191.14     18.81 o 
  -3   6   3      479.12      470.54      9.29 o 
  -2   6   3       33.08       41.15      4.11 o 
  -1   6   3     3250.12     3271.61     26.12 o 
   0   6   3      369.99      417.80      7.71 o 
   1   6   3       94.18      107.06     12.19 o 
   2   6   3      455.77      463.30      8.57 o 
   3   6   3      505.95      468.32     10.92 o 
   4   6   3        0.92       -1.41      5.84 o 
   5   6   3       28.98       19.96      7.32 o 
   6   6   3        4.74       -5.42      6.33 o 
  -8   7   3       14.70       11.87     10.77 o 
  -7   7   3       83.47       92.04     10.00 o 
  -6   7   3       66.11       62.04      8.11 o 
  -5   7   3      892.14      959.13     18.88 o 
  -4   7   3     2636.69     2748.55     68.46 o 
  -3   7   3      130.76      171.04      7.33 o 
  -2   7   3      856.02     1012.09     23.53 o 
  -1   7   3      729.25      808.64     10.82 o 
   0   7   3      505.92      403.34      9.38 o 
   1   7   3      278.78      295.80     10.68 o 
   2   7   3      194.43      209.09      8.26 o 
   3   7   3       25.68       27.36      4.91 o 
   4   7   3     1725.20     1711.70     27.86 o 
   5   7   3        0.72       -1.22      6.47 o 
   6   7   3      119.39      114.27     11.43 o 
  -8   8   3      264.46      268.93     17.78 o 
  -7   8   3       39.19       34.67      9.90 o 
  -6   8   3      307.42      288.91     13.53 o 
  -5   8   3      753.33      748.31     20.62 o 
  -4   8   3     1496.88     1447.99     21.49 o 
  -3   8   3      345.71      326.42      9.05 o 
  -2   8   3       15.48       29.78      4.61 o 
  -1   8   3     4250.84     4621.13     63.85 o 
   0   8   3      622.55      686.65     14.32 o 
   1   8   3       56.00       52.84      6.47 o 
   2   8   3      158.45      167.32      9.36 o 
   3   8   3     2448.45     2324.01     40.34 o 
   4   8   3       41.50       48.48      8.30 o 
   5   8   3       35.71       25.15      9.01 o 
   6   8   3       64.08       77.53     11.08 o 
  -8   9   3      155.29      173.50     16.08 o 
  -7   9   3      143.23      133.28     14.15 o 
  -6   9   3      290.92      309.39     14.27 o 
  -5   9   3      224.53      245.86     12.82 o 
  -4   9   3     1456.50     1540.43     56.13 o 
  -3   9   3      702.77      731.06     20.43 o 
  -2   9   3       68.87       77.60      7.91 o 
  -1   9   3      331.25      325.48      8.81 o 
   0   9   3     1770.33     1580.44     41.78 o 
   1   9   3       22.63       24.95      6.16 o 
   2   9   3      143.00      115.82     13.03 o 
   3   9   3       69.72       65.66      8.51 o 
   4   9   3      258.48      260.01     16.55 o 
   5   9   3       20.58       22.16     10.77 o 
   6   9   3      117.32      103.48     14.18 o 
  -8  10   3       46.41       42.45     11.09 o 
  -7  10   3      513.97      510.29     23.19 o 
  -6  10   3      373.92      352.01     15.05 o 
  -5  10   3      176.37      176.75     11.90 o 
  -4  10   3      457.25      468.52     14.99 o 
  -3  10   3      674.64      716.71     18.06 o 
  -2  10   3      227.09      252.35     11.10 o 
  -1  10   3       12.51       13.23      3.66 o 
   0  10   3        2.50       -3.21      3.21 o 
   1  10   3       30.62       25.90      6.51 o 
   2  10   3      164.70      151.69     10.55 o 
   3  10   3      204.51      220.17     12.35 o 
   4  10   3      494.90      514.37     26.77 o 
   5  10   3       44.02       39.36     10.94 o 
  -8  11   3      126.87      141.86     15.97 o 
  -7  11   3       23.69       30.15      9.12 o 
  -6  11   3      305.47      312.12     15.08 o 
  -5  11   3       70.16       69.16      9.23 o 
  -4  11   3        0.14       -0.03      5.95 o 
  -3  11   3      322.97      324.65     13.88 o 
  -2  11   3      208.32      214.29     12.20 o 
  -1  11   3      123.57      139.73      7.35 o 
   0  11   3      152.98      151.81     10.01 o 
   1  11   3       55.28       34.87      7.16 o 
   2  11   3      339.74      332.12     17.73 o 
   3  11   3       48.12       34.26     10.02 o 
   4  11   3      157.77      156.44     12.01 o 
   5  11   3      118.53      124.71     14.77 o 
  -7  12   3      280.02      280.89     20.37 o 
  -6  12   3      557.57      492.90     18.11 o 
  -5  12   3      368.52      376.69     15.91 o 
  -4  12   3      109.93      118.43     10.82 o 
  -3  12   3        3.32       14.14      8.13 o 
  -2  12   3     1231.75     1240.49     26.60 o 
  -1  12   3      617.49      662.34     22.24 o 
   0  12   3       25.74       25.35      6.36 o 
   1  12   3      130.34      118.91     12.53 o 
   2  12   3      189.36      198.91     18.16 o 
   3  12   3        2.70       -0.63      8.54 o 
   4  12   3      432.32      402.68     20.26 o 
   5  12   3       56.22       49.58     12.42 o 
  -7  13   3       90.37       77.41     11.33 o 
  -6  13   3      751.33      737.63     28.80 o 
  -5  13   3        4.76       11.62      7.84 o 
  -4  13   3      214.05      221.69     13.59 o 
  -3  13   3       31.21       31.50     11.29 o 
  -2  13   3        1.11        1.60      6.79 o 
  -1  13   3      109.41      116.31     10.31 o 
   0  13   3      199.14      158.73     34.68 o 
   1  13   3      775.19      719.63     48.31 o 
   2  13   3       11.17        7.27      9.46 o 
   3  13   3       19.87       28.06     11.09 o 
   4  13   3        3.94        0.28      9.31 o 
   5  13   3      473.30      463.89     61.55 o 
  -7  14   3       31.82       27.08     13.93 o 
  -6  14   3        0.20       -2.97      7.95 o 
  -5  14   3      344.97      316.75     16.30 o 
  -4  14   3       43.80       42.84      9.33 o 
  -3  14   3      153.49      198.28     24.78 o 
  -2  14   3      614.94      641.06     63.19 o 
  -1  14   3      260.20      258.52     13.90 o 
   0  14   3       45.59       49.18      9.07 o 
   1  14   3       89.23       64.63     12.19 o 
   2  14   3      410.84      394.03     20.67 o 
   3  14   3       29.52       22.29     12.31 o 
   4  14   3      162.67      167.65     32.31 o 
  -6  15   3        0.58        6.96      8.49 o 
  -5  15   3      190.48      173.28     18.50 o 
  -4  15   3      122.06      117.26     12.14 o 
  -3  15   3        9.80       -1.71     10.27 o 
  -2  15   3        4.31        2.87      7.84 o 
  -1  15   3      825.73      662.81     96.76 o 
   0  15   3      568.78      444.72     58.78 o 
   1  15   3        1.11       -8.64      9.35 o 
   2  15   3      201.49      224.53     19.33 o 
   3  15   3        1.28       -1.82     11.53 o 
   4  15   3       24.60       12.95     11.53 o 
  -6  16   3       26.42       32.00     15.23 o 
  -5  16   3        4.61        5.59      9.59 o 
  -4  16   3      253.50      241.18     15.69 o 
  -3  16   3      553.51      562.99     25.79 o 
  -2  16   3      164.88      181.49     20.76 o 
  -1  16   3       38.70       47.81      9.20 o 
   0  16   3       11.40        6.12     10.20 o 
   1  16   3        2.35       17.72     11.29 o 
   2  16   3      100.77      113.56     16.03 o 
   3  16   3      189.71      199.05     19.63 o 
  -5  17   3       11.20       17.76     15.69 o 
  -4  17   3       13.92       13.19      9.22 o 
  -3  17   3      642.13      660.32     21.55 o 
  -2  17   3      106.57      116.54     11.58 o 
  -1  17   3       42.61       25.80      8.94 o 
   0  17   3       62.51       35.51     11.96 o 
   1  17   3        0.09       -0.99     11.21 o 
   2  17   3       58.41       46.98     14.34 o 
   3  17   3        4.11        0.71     11.21 o 
  -5  18   3        1.59       22.16     22.16 o 
  -4  18   3      548.84      570.64     21.91 o 
  -3  18   3        3.25       -1.74      8.33 o 
  -2  18   3      255.14      258.06     15.67 o 
  -1  18   3        0.70       -1.35      8.20 o 
   0  18   3       18.52       20.25     10.66 o 
   1  18   3       60.65       57.76     15.06 o 
   2  18   3        4.11        9.62     12.57 o 
  -4  19   3        0.40      -11.83     11.83 o 
  -3  19   3      209.32      200.86     20.11 o 
  -2  19   3        1.68        6.83      8.72 o 
  -1  19   3       84.33       67.62     12.79 o 
   0  19   3        0.56       -9.46      9.46 o 
   1  19   3       57.68       50.16     15.23 o 
  -3  20   3        0.33       -7.60      8.64 o 
  -2  20   3       67.14       50.14     10.54 o 
  -1  20   3        5.35       12.62     19.39 o 
   0  20   3      131.68      144.95     16.38 o 
  -9   0   4      549.96      578.53     32.62 o 
  -8   0   4       22.94       16.00     11.69 o 
  -7   0   4      692.41      666.54     29.54 o 
  -6   0   4     7125.04     6165.61     75.09 o 
  -5   0   4      909.46      971.73     30.46 o 
  -4   0   4     3643.41     3664.67     25.21 o 
  -3   0   4    29458.79    28714.15    153.56 o 
  -2   0   4    72166.58    63166.39    690.23 o 
  -1   0   4     3377.07     3439.90     62.16 o 
   0   0   4     2333.74     2312.57     26.55 o 
   1   0   4        2.90        2.94      4.99 o 
   2   0   4     2054.70     2144.77    160.63 o 
   3   0   4        6.05       14.41      7.06 o 
   4   0   4      228.48      270.49     15.80 o 
   5   0   4     1293.73     1495.55     53.54 o 
   6   0   4      328.82      377.89     32.62 o 
  -9   1   4      166.73      188.64     26.48 o 
  -8   1   4     1160.18     1152.98     29.25 o 
  -7   1   4     2144.94     2148.01     63.66 o 
  -6   1   4      328.79      360.65     11.82 o 
  -5   1   4     9833.27     9994.01     58.19 o 
  -4   1   4     1691.33     1658.84     12.80 o 
  -3   1   4       33.47       26.70      2.19 o 
  -2   1   4     1015.00     1058.22    102.48 o 
  -1   1   4     9118.80     9177.60     77.37 o 
   0   1   4    12903.07    13208.86    105.80 o 
   1   1   4     2607.72     2794.36     47.44 o 
   2   1   4     1497.07     1475.01     39.62 o 
   3   1   4      718.27      769.91     20.26 o 
   4   1   4     1502.96     1536.33     22.52 o 
   5   1   4      141.21      125.72     15.01 o 
   6   1   4     1408.88     1486.93     58.47 o 
  -9   2   4      263.04      263.57     14.20 o 
  -8   2   4       94.70       96.89     12.27 o 
  -7   2   4     1842.69     1849.95     22.37 o 
  -6   2   4     8054.32     8010.78     50.15 o 
  -5   2   4     1226.47     1259.95     21.14 o 
  -4   2   4     2877.29     2815.40     18.99 o 
  -3   2   4    13130.84    13424.27     63.78 o 
  -2   2   4        1.28        4.36      2.90 o 
  -1   2   4      296.99      250.78      6.88 o 
   0   2   4     2978.30     2947.56     30.11 o 
   1   2   4     3210.76     3404.55     36.16 o 
   2   2   4     1968.93     1786.69     20.31 o 
   3   2   4      139.47      133.97      8.35 o 
   4   2   4      978.40      920.01     22.80 o 
   5   2   4     2422.70     2517.82     71.39 o 
   6   2   4      223.56      217.16     20.44 o 
  -9   3   4       53.58       65.89     19.01 o 
  -8   3   4     2015.70     1983.47     29.72 o 
  -7   3   4     1963.65     1998.12     30.20 o 
  -6   3   4      128.13      134.68      6.93 o 
  -5   3   4     3078.88     2949.84     22.89 o 
  -4   3   4     6362.51     5785.79     32.78 o 
  -3   3   4      294.48      283.74      8.08 o 
  -2   3   4     3130.65     3177.89     41.56 o 
  -1   3   4      103.64      100.24      4.95 o 
   0   3   4       50.19       54.91      4.54 o 
   1   3   4     2053.18     2006.07     32.78 o 
   2   3   4       68.80       49.74      5.47 o 
   3   3   4     1504.45     1599.22     32.87 o 
   4   3   4      739.80      778.15     16.99 o 
   5   3   4      366.02      348.02     26.16 o 
   6   3   4      452.74      420.97     33.85 o 
  -9   4   4      597.49      609.55     19.75 o 
  -8   4   4       60.04       68.28      8.32 o 
  -7   4   4     1956.05     1957.30     32.42 o 
  -6   4   4     5168.81     5027.69     40.01 o 
  -5   4   4      975.89      985.37     13.61 o 
  -4   4   4     3782.00     3713.99     42.30 o 
  -3   4   4    14538.81    14879.42    175.62 o 
  -2   4   4     1396.33     1470.44     35.68 o 
  -1   4   4     4901.85     4418.90     50.71 o 
   0   4   4      130.45      126.66      5.70 o 
   1   4   4      250.13      250.56     12.89 o 
   2   4   4     5437.53     5073.99     34.68 o 
   3   4   4      118.68      117.33      7.98 o 
   4   4   4     3285.67     3139.54    102.01 o 
   5   4   4     1190.74     1243.48     34.98 o 
   6   4   4       43.02       29.53     11.29 o 
  -9   5   4      103.44      103.27     13.49 o 
  -8   5   4     2335.75     2371.64     34.32 o 
  -7   5   4      717.64      708.95     18.17 o 
  -6   5   4       43.97       46.27      7.42 o 
  -5   5   4     2007.47     1834.49     28.34 o 
  -4   5   4     6825.26     6603.01     38.02 o 
  -3   5   4     2991.42     3259.76     57.75 o 
  -2   5   4     5964.35     5912.31     95.36 o 
  -1   5   4       14.08       19.76      2.98 o 
   0   5   4      338.80      395.25      7.03 o 
   1   5   4     3873.73     3672.31     68.14 o 
   2   5   4     1183.01     1170.61     29.94 o 
   3   5   4     5053.78     4885.79    106.40 o 
   4   5   4      490.77      513.48     22.08 o 
   5   5   4       52.05       55.13      8.17 o 
   6   5   4      521.61      577.27     25.02 o 
  -9   6   4      516.88      571.76     32.62 o 
  -8   6   4     1238.14     1230.31     25.69 o 
  -7   6   4      970.02      987.11     33.49 o 
  -6   6   4     2085.66     2051.31     37.57 o 
  -5   6   4      623.21      645.88     14.86 o 
  -4   6   4     2411.73     2449.93     20.20 o 
  -3   6   4    11925.12    12111.33    104.56 o 
  -2   6   4      142.64      158.14      6.56 o 
  -1   6   4      273.11      202.25      6.72 o 
   0   6   4       22.53       15.85      3.12 o 
   1   6   4       14.59       20.78      3.63 o 
   2   6   4     3649.68     3387.66     26.83 o 
   3   6   4     1681.83     1616.31     25.41 o 
   4   6   4     1287.60     1195.37     24.15 o 
   5   6   4      937.42      863.37     22.27 o 
   6   6   4      208.46      226.91     14.64 o 
  -9   7   4        1.76      -13.54     13.54 o 
  -8   7   4     1335.71     1325.69     56.72 o 
  -7   7   4     2543.61     2440.50     36.94 o 
  -6   7   4       71.33       67.90      7.99 o 
  -5   7   4     4363.67     4509.06     38.66 o 
  -4   7   4     6696.30     6935.99     84.04 o 
  -3   7   4      362.88      327.11      9.29 o 
  -2   7   4     9330.24     9608.64     86.57 o 
  -1   7   4     1892.21     1859.96     15.46 o 
   0   7   4     1050.15      951.52     11.47 o 
   1   7   4     5117.55     4540.41    152.11 o 
   2   7   4     1307.86     1300.62     28.25 o 
   3   7   4      398.75      372.84     12.43 o 
   4   7   4      346.30      340.06     14.50 o 
   5   7   4      106.75       89.69      9.80 o 
   6   7   4      431.39      418.28     21.54 o 
  -9   8   4      231.04      228.33     25.85 o 
  -8   8   4        4.17        4.46      7.63 o 
  -7   8   4      423.31      408.95     17.19 o 
  -6   8   4      964.36      962.35     20.41 o 
  -5   8   4       50.46       47.30      7.15 o 
  -4   8   4      964.75      928.97     27.04 o 
  -3   8   4     3029.10     2997.05     23.47 o 
  -2   8   4        0.51        3.96      3.19 o 
  -1   8   4     2554.73     2535.11     46.40 o 
   0   8   4     1789.99     1664.37     16.74 o 
   1   8   4      825.64      741.04     44.53 o 
   2   8   4     4029.26     3718.27     37.91 o 
   3   8   4       34.17       39.62      6.52 o 
   4   8   4      216.86      206.42     15.58 o 
   5   8   4      750.77      742.74     21.13 o 
  -8   9   4      161.52      185.54     17.15 o 
  -7   9   4     1422.23     1394.18     26.20 o 
  -6   9   4        4.95       -0.18      6.70 o 
  -5   9   4     3005.16     2993.04     54.42 o 
  -4   9   4       38.22       31.09      9.07 o 
  -3   9   4       26.26       18.60      5.09 o 
  -2   9   4     6893.43     7087.08    131.23 o 
  -1   9   4     3578.76     3573.53     57.07 o 
   0   9   4     6949.17     6623.08    124.34 o 
   1   9   4     3245.37     3215.98     34.03 o 
   2   9   4      158.83      158.42     10.96 o 
   3   9   4      632.28      624.83     18.17 o 
   4   9   4     1165.15     1077.38     29.28 o 
   5   9   4        6.52        2.92      7.19 o 
  -8  10   4       36.65       35.29     11.53 o 
  -7  10   4      218.41      219.82     13.62 o 
  -6  10   4     1670.91     1635.87     42.36 o 
  -5  10   4       36.82       35.83      7.69 o 
  -4  10   4     2681.86     2701.91     50.79 o 
  -3  10   4     1767.32     1808.05     24.62 o 
  -2  10   4      140.43      153.57     10.43 o 
  -1  10   4     2310.66     2277.97     31.25 o 
   0  10   4     4099.31     3723.71    109.77 o 
   1  10   4     2040.52     1959.35     40.97 o 
   2  10   4      175.31      181.89     11.76 o 
   3  10   4       61.19       57.41     10.78 o 
   4  10   4       33.73       27.41      9.89 o 
   5  10   4      874.96      818.73     31.70 o 
  -8  11   4      127.79      111.54     17.85 o 
  -7  11   4      686.98      682.79     26.11 o 
  -6  11   4       48.17       47.13     10.07 o 
  -5  11   4     2044.72     2015.26     40.56 o 
  -4  11   4      192.82      188.01     12.16 o 
  -3  11   4      908.63      879.79     38.08 o 
  -2  11   4     2957.42     2965.95     37.67 o 
  -1  11   4     2098.08     2025.48     19.53 o 
   0  11   4     3335.27     3243.83     94.34 o 
   1  11   4     3356.51     3302.80    101.62 o 
   2  11   4      111.01      105.97     12.30 o 
   3  11   4      191.34      227.13     54.16 o 
   4  11   4      817.41      843.02     27.48 o 
   5  11   4       99.43      117.40     15.23 o 
  -8  12   4       40.62       41.83     13.47 o 
  -7  12   4       18.18       12.01     10.78 o 
  -6  12   4     1241.26     1228.39     25.72 o 
  -5  12   4       86.06       91.38     11.38 o 
  -4  12   4     2666.81     2565.73     33.23 o 
  -3  12   4     1097.70     1147.54     34.45 o 
  -2  12   4      636.98      657.24     14.37 o 
  -1  12   4     4830.74     4739.46     56.64 o 
   0  12   4     2196.73     2123.26     60.21 o 
   1  12   4      384.97      341.43     14.65 o 
   2  12   4     1935.32     1926.50     51.39 o 
   3  12   4      693.65      692.98     24.66 o 
   4  12   4       61.81       43.47     12.12 o 
  -7  13   4      538.56      531.80     25.84 o 
  -6  13   4       39.74       57.65     13.49 o 
  -5  13   4      195.31      175.76     13.28 o 
  -4  13   4      592.71      560.78     30.73 o 
  -3  13   4      245.33      270.59     13.55 o 
  -2  13   4     2217.19     2228.87     28.34 o 
  -1  13   4        4.31       -0.25      5.73 o 
   0  13   4      574.73      546.66     23.36 o 
   1  13   4     3728.59     3301.21    118.53 o 
   2  13   4     1019.54     1096.89    119.09 o 
   3  13   4      613.44      644.26     42.77 o 
   4  13   4      341.12      367.36     32.00 o 
  -7  14   4      161.56      165.38     18.19 o 
  -6  14   4      319.13      320.21     28.93 o 
  -5  14   4       12.21        7.13      7.53 o 
  -4  14   4     2310.87     2294.11     34.58 o 
  -3  14   4     2974.70     2872.96     68.48 o 
  -2  14   4      681.73      698.67     24.61 o 
  -1  14   4      568.32      574.95     34.50 o 
   0  14   4     1725.34     1610.63     55.52 o 
   1  14   4        2.49        5.54     10.65 o 
   2  14   4      943.70     1015.44     30.16 o 
   3  14   4      789.96      840.47     29.41 o 
   4  14   4      115.11       97.44     14.57 o 
  -7  15   4      287.63      309.92     24.45 o 
  -6  15   4      208.79      211.03     20.45 o 
  -5  15   4      239.06      261.75     22.41 o 
  -4  15   4      229.33      259.53     16.02 o 
  -3  15   4     1879.38     1755.22     33.79 o 
  -2  15   4     3098.34     3045.77     37.75 o 
  -1  15   4      103.95       82.38      9.99 o 
   0  15   4      324.95      294.47     36.00 o 
   1  15   4     1355.19     1286.02    124.63 o 
   2  15   4      328.11      356.61     29.54 o 
   3  15   4     1034.82     1046.78     32.94 o 
  -6  16   4       97.05       92.42     23.69 o 
  -5  16   4       98.75       83.29     16.55 o 
  -4  16   4      203.68      195.66     14.40 o 
  -3  16   4      645.95      606.23     18.81 o 
  -2  16   4      181.00      207.53     13.66 o 
  -1  16   4     1692.77     1564.94     71.55 o 
   0  16   4      382.75      444.79     28.31 o 
   1  16   4      110.95       97.93     16.08 o 
   2  16   4     1423.36     1380.82     55.08 o 
   3  16   4      393.14      378.51     23.31 o 
  -6  17   4        1.72        4.31     19.69 o 
  -5  17   4      313.43      326.78     24.76 o 
  -4  17   4      133.57      128.58     18.46 o 
  -3  17   4      190.98      182.80     14.07 o 
  -2  17   4     1754.39     1755.55     33.87 o 
  -1  17   4      110.54      113.27     16.69 o 
   0  17   4      903.55      944.54     32.42 o 
   1  17   4     1282.88     1142.54    164.02 o 
   2  17   4      156.38      151.55     18.91 o 
  -5  18   4       12.63        3.01     13.46 o 
  -4  18   4      311.00      308.42     24.37 o 
  -3  18   4      772.78      769.88     29.99 o 
  -2  18   4       35.86       48.96     10.43 o 
  -1  18   4     1157.69     1145.39     55.99 o 
   0  18   4     1206.56     1079.30     53.85 o 
   1  18   4       71.94       88.23     18.06 o 
   2  18   4      709.20      709.99     51.70 o 
  -4  19   4       73.48       58.33     16.32 o 
  -3  19   4       94.99       98.10     16.52 o 
  -2  19   4      815.17      765.05     22.64 o 
  -1  19   4      328.35      335.61     20.50 o 
   0  19   4      449.21      425.85     24.62 o 
   1  19   4      535.08      565.31     66.78 o 
  -2  20   4       95.97       98.69     22.77 o 
  -1  20   4      728.28      766.16     28.54 o 
  -9   1   5       92.31       96.11      8.59 o 
  -8   1   5        1.05        0.16      4.14 o 
  -7   1   5      134.15      140.70      7.30 o 
  -6   1   5      723.34      737.60     11.66 o 
  -5   1   5        3.48        8.38      2.68 o 
  -4   1   5      172.94      188.04      5.04 o 
  -3   1   5      499.29      574.96     14.46 o 
  -2   1   5        6.62       13.94      2.44 o 
  -1   1   5      649.62      675.80     11.51 o 
   0   1   5       34.26       47.63      4.93 o 
   1   1   5      627.21      732.37     14.21 o 
   2   1   5       16.70        9.43      4.60 o 
   3   1   5       34.41       31.72      5.96 o 
   4   1   5        6.97        4.76      5.49 o 
   5   1   5      112.78      112.01     14.78 o 
  -9   2   5      120.56      139.14     14.50 o 
  -8   2   5      230.11      234.45     10.81 o 
  -7   2   5      174.27      166.66      8.01 o 
  -6   2   5      208.14      212.26      7.47 o 
  -5   2   5     2987.56     3020.57     25.07 o 
  -4   2   5     4152.72     4248.06     22.90 o 
  -3   2   5       98.38      133.41      7.91 o 
  -2   2   5       59.05       78.05      5.39 o 
  -1   2   5     1921.03     1977.21     23.81 o 
   0   2   5        1.22        7.75      4.35 o 
   1   2   5      582.82      660.01     15.92 o 
   2   2   5      147.29      153.98      8.94 o 
   3   2   5      318.63      358.96     12.16 o 
   4   2   5       50.42       50.32      7.09 o 
   5   2   5       89.30       85.24     17.23 o 
  -9   3   5       26.35       27.83     11.08 o 
  -8   3   5       60.12       58.23      7.20 o 
  -7   3   5       85.27       81.96      6.01 o 
  -6   3   5     1135.48     1081.56     24.52 o 
  -5   3   5       94.35       81.63      4.98 o 
  -4   3   5      425.16      393.94      7.77 o 
  -3   3   5      505.98      563.90     15.34 o 
  -2   3   5     2271.98     2281.99     19.69 o 
  -1   3   5       51.64       63.80      4.89 o 
   0   3   5     1259.91     1318.88     48.50 o 
   1   3   5        6.49       11.43      4.31 o 
   2   3   5       24.60       23.42      5.32 o 
   3   3   5      173.30      162.17     14.30 o 
   4   3   5        2.31        6.41      6.58 o 
   5   3   5      242.21      230.56     18.28 o 
  -9   4   5        5.17        5.54     12.31 o 
  -8   4   5      157.96      153.46     22.29 o 
  -7   4   5        1.18       -3.19      5.54 o 
  -6   4   5      134.59      124.29      7.58 o 
  -5   4   5     1482.66     1396.41     15.87 o 
  -4   4   5      121.20      104.84      5.21 o 
  -3   4   5       73.16       79.53      6.51 o 
  -2   4   5      135.95      138.29      5.52 o 
  -1   4   5     5393.52     5422.64     27.07 o 
   0   4   5        9.45       11.63      3.96 o 
   1   4   5      265.18      272.93      9.44 o 
   2   4   5      247.77      239.85     10.02 o 
   3   4   5      217.83      198.00     10.25 o 
   4   4   5        1.73        6.69      6.83 o 
   5   4   5      141.71      153.36     17.43 o 
  -9   5   5        3.22       -8.62     11.08 o 
  -8   5   5       34.11       30.15      7.99 o 
  -7   5   5      447.16      469.11     15.29 o 
  -6   5   5      316.34      351.73     12.55 o 
  -5   5   5      188.25      192.55      8.02 o 
  -4   5   5     1071.09     1112.62     22.82 o 
  -3   5   5     1485.36     1536.02     27.37 o 
  -2   5   5      147.67      147.93      6.26 o 
  -1   5   5      435.16      448.43     10.69 o 
   0   5   5        9.16        4.19      2.65 o 
   1   5   5       12.19       11.83      3.98 o 
   2   5   5      464.78      435.57     18.17 o 
   3   5   5        3.30       -0.82      6.04 o 
   4   5   5       86.99       85.05      9.69 o 
   5   5   5        2.45       -5.72      6.13 o 
  -9   6   5        2.14       12.31     13.54 o 
  -8   6   5        2.57        4.70      9.54 o 
  -7   6   5      704.48      690.37     18.11 o 
  -6   6   5       25.02       22.05      6.10 o 
  -5   6   5      271.59      278.18      9.33 o 
  -4   6   5     3420.43     3476.79     29.66 o 
  -3   6   5       15.38       17.65      3.11 o 
  -2   6   5       13.60        6.91      3.15 o 
  -1   6   5      897.74      856.59     18.35 o 
   0   6   5      966.29      936.14     12.57 o 
   1   6   5        6.33        3.48      3.48 o 
   2   6   5       48.41       52.03      6.41 o 
   3   6   5      169.23      163.06      9.74 o 
   4   6   5      135.86      139.46     12.39 o 
   5   6   5        0.12       -1.21      6.99 o 
  -9   7   5        0.70        9.23     13.54 o 
  -8   7   5      500.32      547.32     22.92 o 
  -7   7   5     1240.27     1283.21     32.93 o 
  -6   7   5        1.40       -3.14      5.35 o 
  -5   7   5      395.29      423.69     13.23 o 
  -4   7   5      115.89      123.05     10.58 o 
  -3   7   5     7339.00     7437.24     41.84 o 
  -2   7   5      305.25      327.25      8.73 o 
  -1   7   5     2275.93     2554.50     34.87 o 
   0   7   5      621.43      635.59     10.53 o 
   1   7   5      677.79      657.94     25.41 o 
   2   7   5      501.14      473.77     13.00 o 
   3   7   5      355.34      346.20     12.61 o 
   4   7   5       77.87       81.91      9.76 o 
   5   7   5      124.25      122.14     12.14 o 
  -9   8   5       30.29       22.70     11.53 o 
  -8   8   5      500.47      542.35     22.63 o 
  -7   8   5      379.50      349.25     18.63 o 
  -6   8   5       22.16       18.01      6.76 o 
  -5   8   5        9.84       14.05      5.91 o 
  -4   8   5     1323.65     1291.53     17.76 o 
  -3   8   5      113.63      135.83      6.36 o 
  -2   8   5     1751.99     1789.40     27.29 o 
  -1   8   5      407.65      434.77     10.25 o 
   0   8   5     1806.95     1851.54     43.41 o 
   1   8   5      312.63      285.56     12.49 o 
   2   8   5      385.09      356.08     11.87 o 
   3   8   5      151.00      147.61      9.92 o 
   4   8   5      187.27      193.08     12.55 o 
   5   8   5      100.54       99.30     11.15 o 
  -9   9   5       14.59       11.48     11.37 o 
  -8   9   5        0.17       -1.52      9.31 o 
  -7   9   5      735.60      759.88     39.70 o 
  -6   9   5       20.88       25.72      7.41 o 
  -5   9   5      307.48      294.35     13.27 o 
  -4   9   5      448.59      490.83     14.26 o 
  -3   9   5     1769.55     1770.39     19.11 o 
  -2   9   5       41.69       56.16      5.43 o 
  -1   9   5      111.08      129.22      6.51 o 
   0   9   5      222.54      209.67      8.33 o 
   1   9   5      452.87      453.71     14.74 o 
   2   9   5      190.73      184.63     12.10 o 
   3   9   5       38.02       31.70      7.74 o 
   4   9   5       16.40        6.93      6.91 o 
   5   9   5       65.83       54.85      9.71 o 
  -8  10   5        6.76        6.42     10.34 o 
  -7  10   5       33.91       30.91     11.21 o 
  -6  10   5      848.52      849.46     26.44 o 
  -5  10   5      863.99      853.46     26.07 o 
  -4  10   5      241.45      253.18     12.47 o 
  -3  10   5       68.87       70.35      5.36 o 
  -2  10   5      597.15      626.28     11.89 o 
  -1  10   5      628.80      637.54     13.42 o 
   0  10   5        0.06       -1.23      4.79 o 
   1  10   5      275.63      253.20     12.58 o 
   2  10   5       87.66       88.30      9.41 o 
   3  10   5       17.21       15.40      7.39 o 
   4  10   5        1.22       -7.23      8.47 o 
  -8  11   5       17.03       14.43     11.53 o 
  -7  11   5        6.74       -4.35     10.16 o 
  -6  11   5      369.90      389.65     32.62 o 
  -5  11   5        1.32       -1.44      6.65 o 
  -4  11   5      149.15      148.51     11.87 o 
  -3  11   5      299.41      322.81     11.19 o 
  -2  11   5      941.16      928.97     17.50 o 
  -1  11   5       68.22       67.29      6.85 o 
   0  11   5      508.30      513.96     15.10 o 
   1  11   5      162.11      173.60     12.02 o 
   2  11   5      125.41      110.33     10.98 o 
   3  11   5        1.81        1.85      7.83 o 
   4  11   5       80.06       71.97     12.85 o 
  -8  12   5       51.64       48.10     13.54 o 
  -7  12   5      110.61      118.06     19.39 o 
  -6  12   5      116.04      147.61     16.52 o 
  -5  12   5     2248.49     2188.37     42.82 o 
  -4  12   5       20.72       22.21      7.17 o 
  -3  12   5      409.16      414.59     18.03 o 
  -2  12   5       25.36       33.46      5.19 o 
  -1  12   5      855.36      837.25     17.29 o 
   0  12   5       17.05       13.91      6.48 o 
   1  12   5        1.85       -1.38      7.06 o 
   2  12   5       42.53       42.37      8.50 o 
   3  12   5       28.93       35.73     10.59 o 
   4  12   5        0.17       -1.83      9.17 o 
  -8  13   5        7.17        6.15     12.19 o 
  -7  13   5        4.97        0.12     11.48 o 
  -6  13   5      578.32      592.27     68.32 o 
  -5  13   5       95.73       85.78     14.54 o 
  -4  13   5      357.16      343.99     17.27 o 
  -3  13   5       53.09       50.34     13.24 o 
  -2  13   5       56.50       77.30      6.99 o 
  -1  13   5       16.50       21.18      6.86 o 
   0  13   5      168.49      173.26     10.42 o 
   1  13   5       39.99       42.17      9.15 o 
   2  13   5      197.86      161.97     15.35 o 
   3  13   5        5.36       -0.19      9.56 o 
   4  13   5        2.05       -1.39      9.29 o 
  -7  14   5        5.25      -11.25     12.79 o 
  -6  14   5       70.68       76.62     15.33 o 
  -5  14   5      523.29      524.48     26.94 o 
  -4  14   5       88.07      117.32     19.69 o 
  -3  14   5     1175.30     1163.54     27.54 o 
  -2  14   5      375.25      347.29     17.00 o 
  -1  14   5      937.32      842.75     30.41 o 
   0  14   5       16.94       17.93      6.87 o 
   1  14   5        1.14        6.02      7.58 o 
   2  14   5       30.28       34.95     11.09 o 
   3  14   5        1.98       -1.83      9.35 o 
  -7  15   5       20.42       10.77     13.06 o 
  -6  15   5      233.06      241.31     22.62 o 
  -5  15   5      162.09      141.80     17.83 o 
  -4  15   5        1.02        0.37      7.91 o 
  -3  15   5        5.17       11.48      5.80 o 
  -2  15   5      149.74      163.58     13.75 o 
  -1  15   5       37.74       35.07      9.51 o 
   0  15   5       14.19        6.28      8.02 o 
   1  15   5       65.37       39.81     13.03 o 
   2  15   5        0.63        7.88     10.78 o 
   3  15   5        5.16       10.57     13.85 o 
  -6  16   5        4.62        0.97     12.83 o 
  -5  16   5        9.52      -11.83     11.83 o 
  -4  16   5      487.95      480.05     19.17 o 
  -3  16   5        0.39        4.24     11.38 o 
  -2  16   5      470.78      493.20     32.98 o 
  -1  16   5       47.52       41.79      9.58 o 
   0  16   5        2.93       10.27     11.38 o 
   1  16   5       66.37       51.77     14.54 o 
   2  16   5        0.42        5.31     10.42 o 
  -6  17   5       21.93       33.75     16.03 o 
  -5  17   5      161.99      191.32     21.85 o 
  -4  17   5        0.55       -1.51      8.19 o 
  -3  17   5      317.19      339.42     22.38 o 
  -2  17   5       71.43       57.48     17.23 o 
  -1  17   5       95.46       71.21     10.57 o 
   0  17   5       16.29        2.02     11.65 o 
   1  17   5        0.86      -11.73     11.73 o 
   2  17   5       86.35      115.12     17.85 o 
  -5  18   5        1.59       -8.79     13.27 o 
  -4  18   5      196.32      179.12     19.22 o 
  -3  18   5      151.03      150.77     17.34 o 
  -2  18   5      350.93      343.12     24.62 o 
  -1  18   5       66.00       73.46     11.12 o 
   0  18   5        2.99       12.54     13.54 o 
   1  18   5       33.90       24.29     14.10 o 
  -4  19   5       34.81       23.01     19.08 o 
  -3  19   5       85.18       86.05     15.65 o 
  -2  19   5        8.13       -0.92     12.62 o 
  -1  19   5       24.56       19.08     16.00 o 
   0  19   5        5.62        5.99     12.83 o 
  -8   0   6       62.70       46.77     11.69 o 
  -7   0   6       10.01        9.62      4.73 o 
  -6   0   6      926.21      903.28     19.68 o 
  -5   0   6      897.27      858.29     43.08 o 
  -4   0   6     2755.98     2448.91     87.39 o 
  -3   0   6     3082.88     3041.60    101.24 o 
  -2   0   6      657.14      617.62     30.77 o 
  -1   0   6    16926.73    17430.10    120.63 o 
   0   0   6    11077.72    11613.45    170.17 o 
   1   0   6     1108.60     1136.46     25.23 o 
   2   0   6      261.05      302.09     16.38 o 
   3   0   6        1.09       -0.21      6.94 o 
   4   0   6       52.31       36.35     15.39 o 
   5   0   6      810.10      872.71     44.93 o 
  -9   1   6      270.66      289.78     19.02 o 
  -8   1   6      152.74      120.80     10.85 o 
  -7   1   6      453.52      478.98     11.53 o 
  -6   1   6     2499.09     2498.30     22.57 o 
  -5   1   6    11096.25    10948.01     39.81 o 
  -4   1   6      839.44      857.20     31.54 o 
  -3   1   6     1117.16      953.23     12.36 o 
  -2   1   6    13245.46    13062.74     51.82 o 
  -1   1   6     3360.98     3450.96     24.84 o 
   0   1   6     6403.07     6399.42     49.57 o 
   1   1   6     1531.15     1391.23     19.26 o 
   2   1   6      112.16      104.78      7.88 o 
   3   1   6       44.75       52.17     10.13 o 
   4   1   6      309.78      315.19     13.13 o 
   5   1   6       60.87       61.73     14.02 o 
  -9   2   6      179.76      217.87     17.96 o 
  -8   2   6        0.61        2.22      3.96 o 
  -7   2   6     1195.68     1208.34     18.39 o 
  -6   2   6      756.71      771.33     15.10 o 
  -5   2   6     2072.91     2034.06     19.94 o 
  -4   2   6    22699.72    22695.96    291.12 o 
  -3   2   6     4024.81     3600.57    465.03 o 
  -2   2   6      338.46      324.98      7.69 o 
  -1   2   6    10766.98    11288.15    143.59 o 
   0   2   6     4045.54     4022.38     52.53 o 
   1   2   6      560.90      607.50     32.07 o 
   2   2   6      396.97      393.74     12.59 o 
   3   2   6      107.01      111.52     11.64 o 
   4   2   6      141.69      149.84     12.59 o 
   5   2   6      220.20      260.73     20.89 o 
 -10   3   6      192.12      307.73     32.62 o 
  -9   3   6       12.88       21.75     10.50 o 
  -8   3   6     1004.22     1017.45     24.93 o 
  -7   3   6      174.34      185.66      8.39 o 
  -6   3   6     1168.93     1070.70     14.48 o 
  -5   3   6     6474.36     6462.92     55.96 o 
  -4   3   6      528.20      579.21     17.71 o 
  -3   3   6     3917.85     3911.22     81.24 o 
  -2   3   6    10456.94     9769.86     70.45 o 
  -1   3   6      343.76      350.61      9.42 o 
   0   3   6     1588.96     1472.48     18.48 o 
   1   3   6     2408.36     2323.78     24.72 o 
   2   3   6        8.38        4.88      5.14 o 
   3   3   6     1951.03     1782.85     24.93 o 
   4   3   6      284.43      264.93     15.03 o 
   5   3   6       79.80       72.09     14.14 o 
  -9   4   6      717.73      858.89     33.54 o 
  -8   4   6        5.54       -1.56      6.34 o 
  -7   4   6     1928.81     1889.93     22.39 o 
  -6   4   6       72.72       67.16      5.18 o 
  -5   4   6     1697.53     1682.19     35.71 o 
  -4   4   6     4980.92     4947.91    226.18 o 
  -3   4   6     7982.11     7923.36    185.39 o 
  -2   4   6     5560.56     5554.74     61.71 o 
  -1   4   6     3709.72     3588.80     34.63 o 
   0   4   6     2347.89     2282.59     27.27 o 
   1   4   6      206.78      225.17      9.91 o 
   2   4   6     3698.59     3517.36     64.32 o 
   3   4   6       17.59        2.52      7.85 o 
   4   4   6      598.89      576.92     19.63 o 
   5   4   6       33.06       28.37     11.48 o 
  -9   5   6        2.43       -0.25     11.08 o 
  -8   5   6     1375.73     1419.99     31.60 o 
  -7   5   6       85.34      116.22     10.00 o 
  -6   5   6      972.20      952.64     19.03 o 
  -5   5   6     4409.05     4169.58     70.74 o 
  -4   5   6     1842.62     1775.93     36.89 o 
  -3   5   6     7142.83     6974.26     72.40 o 
  -2   5   6     4833.91     4633.91     57.62 o 
  -1   5   6      330.82      339.23      7.46 o 
   0   5   6     1286.42     1242.58     12.58 o 
   1   5   6     6467.30     5930.82    116.12 o 
   2   5   6      192.03      176.39      9.68 o 
   3   5   6     1452.13     1465.20     33.41 o 
   4   5   6      225.92      228.24     13.94 o 
   5   5   6      122.32      131.37     17.63 o 
  -9   6   6      730.70      794.61     59.70 o 
  -8   6   6      513.95      550.65     21.96 o 
  -7   6   6     2505.67     2527.74     39.16 o 
  -6   6   6      634.41      677.50     25.85 o 
  -5   6   6      152.75      161.19      7.23 o 
  -4   6   6     5721.34     5739.62     30.05 o 
  -3   6   6     6591.73     6554.44     53.62 o 
  -2   6   6     1440.16     1410.89     24.65 o 
  -1   6   6     2636.66     2548.76     24.85 o 
   0   6   6     2537.14     2455.95     24.68 o 
   1   6   6      639.22      621.26     12.80 o 
   2   6   6      766.50      738.04     16.10 o 
   3   6   6       70.26       61.77      7.67 o 
   4   6   6      855.47      805.62     18.96 o 
  -9   7   6       84.56       85.38     13.74 o 
  -8   7   6      509.72      538.27     46.47 o 
  -7   7   6       89.29       91.98     11.98 o 
  -6   7   6     1251.54     1178.48     41.22 o 
  -5   7   6     2079.97     2036.54     18.73 o 
  -4   7   6      852.08      887.40     12.56 o 
  -3   7   6     1859.43     1819.82     18.21 o 
  -2   7   6     1807.89     1760.87     23.38 o 
  -1   7   6      566.55      647.33     10.96 o 
   0   7   6     2133.59     2098.72     32.13 o 
   1   7   6     1632.52     1606.71     39.26 o 
   2   7   6        0.40        0.42      5.07 o 
   3   7   6     1437.24     1365.82     26.61 o 
   4   7   6      254.06      281.69     14.50 o 
  -9   8   6      534.23      515.99     23.89 o 
  -8   8   6        0.82       -6.99     13.23 o 
  -7   8   6      155.44      180.31     21.54 o 
  -6   8   6     2263.45     2230.96     82.78 o 
  -5   8   6      141.12      156.53     11.08 o 
  -4   8   6     3906.64     4074.77     35.07 o 
  -3   8   6     3718.25     3719.07     44.42 o 
  -2   8   6       49.15       57.31      6.67 o 
  -1   8   6     6783.95     6567.29     58.96 o 
   0   8   6     2732.38     2679.54     46.28 o 
   1   8   6      886.37      883.87     31.17 o 
   2   8   6     1713.32     1611.10     33.89 o 
   3   8   6       13.09        5.77      6.13 o 
   4   8   6      109.00      120.11     11.61 o 
  -9   9   6      363.96      353.51     21.84 o 
  -8   9   6      774.80      754.66     26.91 o 
  -7   9   6      586.21      581.25     22.33 o 
  -6   9   6      983.59      989.29     27.36 o 
  -5   9   6     1866.80     1837.39     27.58 o 
  -4   9   6        9.12        6.44      4.10 o 
  -3   9   6      493.37      507.64     10.27 o 
  -2   9   6     5233.34     5433.48     32.07 o 
  -1   9   6       53.84       55.08      6.49 o 
   0   9   6     3061.61     3061.86     33.34 o 
   1   9   6      604.34      593.23     17.11 o 
   2   9   6      394.41      368.46     15.11 o 
   3   9   6      492.56      484.96     14.76 o 
   4   9   6      138.08      128.27     11.10 o 
  -9  10   6      420.74      444.77     24.25 o 
  -8  10   6      187.83      195.71     24.00 o 
  -7  10   6       81.11       66.63     12.70 o 
  -6  10   6     1983.26     1930.09     44.31 o 
  -5  10   6        4.64        3.53      6.22 o 
  -4  10   6     2992.43     3062.24     89.73 o 
  -3  10   6      188.08      189.16      7.88 o 
  -2  10   6        8.02        4.57      4.37 o 
  -1  10   6     5249.08     5139.40     32.16 o 
   0  10   6      736.10      733.42     24.03 o 
   1  10   6     2096.77     2022.36     63.82 o 
   2  10   6      115.03      121.01     16.63 o 
   3  10   6      229.72      259.94     14.66 o 
   4  10   6      152.84      149.99     15.71 o 
  -8  11   6      319.48      323.11     20.99 o 
  -7  11   6      921.26      906.30     29.08 o 
  -6  11   6      101.63      129.86     15.65 o 
  -5  11   6     2406.58     2355.14     35.30 o 
  -4  11   6      200.65      212.08     13.67 o 
  -3  11   6      896.80      848.33     14.32 o 
  -2  11   6      706.09      715.05     13.16 o 
  -1  11   6      218.86      200.08     10.71 o 
   0  11   6     3647.17     3466.84     63.39 o 
   1  11   6      562.60      555.97     29.25 o 
   2  11   6      325.64      314.64     15.20 o 
   3  11   6      376.09      360.97     24.30 o 
  -8  12   6       54.00       67.82     14.78 o 
  -7  12   6      129.29      130.08     16.91 o 
  -6  12   6     1229.57     1211.16     33.87 o 
  -5  12   6       67.81       60.88     10.05 o 
  -4  12   6      562.90      592.29     24.17 o 
  -3  12   6     1131.41     1100.47     38.31 o 
  -2  12   6       53.34       48.58      5.78 o 
  -1  12   6     2218.14     2194.28     28.22 o 
   0  12   6      376.29      362.54     15.10 o 
   1  12   6      391.73      399.61     17.22 o 
   2  12   6      975.63      955.98     23.69 o 
   3  12   6      118.86      105.73     13.66 o 
  -8  13   6      613.89      643.35     34.77 o 
  -7  13   6      310.15      299.90     22.95 o 
  -6  13   6       17.03       28.12     12.35 o 
  -5  13   6     2018.45     2041.11     33.95 o 
  -4  13   6     1381.87     1435.61     71.17 o 
  -3  13   6       10.05       14.93      7.87 o 
  -2  13   6      384.95      408.22     18.92 o 
  -1  13   6        0.11       -0.85      6.17 o 
   0  13   6      397.92      380.48     16.33 o 
   1  13   6     1097.78     1063.04     47.62 o 
   2  13   6       94.86       78.49     10.46 o 
   3  13   6      670.40      644.18     31.70 o 
  -7  14   6      319.43      357.91     24.32 o 
  -6  14   6      470.86      483.60     26.26 o 
  -5  14   6       63.82       70.57     10.88 o 
  -4  14   6      920.42     1069.15     38.27 o 
  -3  14   6       34.30       44.58      8.79 o 
  -2  14   6      789.54      799.20     53.85 o 
  -1  14   6     1100.02     1057.05     21.04 o 
   0  14   6       32.20       28.56      8.84 o 
   1  14   6      108.20      121.25     12.27 o 
   2  14   6     1251.19     1336.08    105.86 o 
  -7  15   6      278.92      305.84     25.32 o 
  -6  15   6      130.22      128.76     13.84 o 
  -5  15   6      433.11      436.85     20.48 o 
  -4  15   6      360.71      397.47     17.26 o 
  -3  15   6     1477.99     1447.67     35.65 o 
  -2  15   6      455.77      461.62     21.76 o 
  -1  15   6      348.60      360.20     14.76 o 
   0  15   6      346.99      352.64     17.86 o 
   1  15   6      753.04      699.03     37.69 o 
   2  15   6        3.28        5.02     11.38 o 
  -6  16   6      374.58      388.54     19.65 o 
  -5  16   6       49.86       63.51     10.98 o 
  -4  16   6      303.73      313.36     16.57 o 
  -3  16   6      985.32     1023.23     46.77 o 
  -2  16   6      240.88      241.77     18.70 o 
  -1  16   6      268.04      294.40     28.00 o 
   0  16   6       40.56       60.25     12.05 o 
   1  16   6      229.90      194.12     30.77 o 
   2  16   6      972.24      944.10     97.55 o 
  -6  17   6       85.26      106.77     15.01 o 
  -5  17   6      114.54      127.67     16.75 o 
  -4  17   6      388.59      377.02     23.48 o 
  -3  17   6      133.92      146.00     18.16 o 
  -2  17   6      453.65      434.33     31.39 o 
  -1  17   6       26.53       14.16     18.46 o 
   0  17   6      246.94      283.11     35.08 o 
   1  17   6      385.00      363.31     24.95 o 
  -5  18   6       14.71       13.42     10.02 o 
  -4  18   6      373.77      383.43     23.83 o 
  -3  18   6      190.16      195.33     19.51 o 
  -2  18   6       12.84       -1.03     12.92 o 
  -1  18   6      693.48      718.23     43.70 o 
   0  18   6       26.49       40.62     21.54 o 
  -4  19   6      161.17      156.02     24.31 o 
  -3  19   6        7.94       -7.54     13.27 o 
  -2  19   6      335.41      369.84     36.31 o 
  -1  19   6        0.43       -1.23     18.46 o 
  -9   1   7        9.43       -5.12      7.83 o 
  -8   1   7       32.37       20.66      8.62 o 
  -7   1   7        2.92       -1.04      6.30 o 
  -6   1   7       31.32       36.39      5.60 o 
  -5   1   7     2317.55     2238.21     64.80 o 
  -4   1   7     4434.07     4599.62     53.32 o 
  -3   1   7      193.61      176.70      8.33 o 
  -2   1   7      492.24      511.34     13.32 o 
  -1   1   7      981.40     1011.80     33.31 o 
   0   1   7        1.22        7.83      4.71 o 
   1   1   7        5.00       -3.27      4.80 o 
   2   1   7        1.18        1.23      5.21 o 
   3   1   7      136.68      104.31      8.83 o 
   4   1   7        1.53        3.32      7.56 o 
 -10   2   7        2.05        3.08     12.92 o 
  -9   2   7        1.17       -0.42      8.92 o 
  -8   2   7      103.87      109.66     15.69 o 
  -7   2   7      276.68      287.78     14.78 o 
  -6   2   7       12.29       17.25      4.79 o 
  -5   2   7        0.95       -4.57      4.57 o 
  -4   2   7     3598.16     3418.02     26.45 o 
  -3   2   7       27.33       28.67      4.61 o 
  -2   2   7      351.89      343.50     11.30 o 
  -1   2   7      240.38      233.74     10.84 o 
   0   2   7      448.16      459.49     12.64 o 
   1   2   7        0.05       -1.97      4.75 o 
   2   2   7        0.01       -2.03      5.16 o 
   3   2   7       13.78        5.95      5.36 o 
   4   2   7       16.70        2.75      7.54 o 
 -10   3   7        8.27        6.15     13.54 o 
  -9   3   7      202.07      220.51     18.47 o 
  -8   3   7       47.95       44.58     10.34 o 
  -7   3   7      234.53      251.08     11.33 o 
  -6   3   7      408.49      414.59     12.32 o 
  -5   3   7     1761.57     1794.00     21.30 o 
  -4   3   7      164.59      176.30      9.14 o 
  -3   3   7      394.05      376.96     10.60 o 
  -2   3   7      637.85      696.52     14.92 o 
  -1   3   7      127.57      102.58      6.76 o 
   0   3   7      854.34      826.88     15.55 o 
   1   3   7      493.44      507.63     13.54 o 
   2   3   7       70.57       83.09      7.65 o 
   3   3   7       37.51       35.64      8.42 o 
   4   3   7        9.62        4.30      7.66 o 
 -10   4   7       35.58       19.08     16.00 o 
  -9   4   7        5.57       -0.82      9.44 o 
  -8   4   7      166.62      172.96     15.33 o 
  -7   4   7      153.19      176.85      9.68 o 
  -6   4   7      153.93      151.55      9.78 o 
  -5   4   7        0.11        1.44      4.62 o 
  -4   4   7      725.31      715.12     14.13 o 
  -3   4   7       80.71       81.56      6.32 o 
  -2   4   7      444.01      443.58      7.63 o 
  -1   4   7        0.64       -0.49      3.39 o 
   0   4   7      522.49      534.51     12.82 o 
   1   4   7      958.96      987.59     24.96 o 
   2   4   7      190.29      192.94     10.56 o 
   3   4   7        5.99        1.82      6.84 o 
   4   4   7       61.70       75.47     11.02 o 
 -10   5   7      302.35      344.53     25.20 o 
  -9   5   7       68.81       84.00     21.23 o 
  -8   5   7        4.92        6.49      6.76 o 
  -7   5   7      123.79      131.71     17.99 o 
  -6   5   7      307.90      313.80     11.13 o 
  -5   5   7        9.06        4.54      4.44 o 
  -4   5   7      307.13      314.04     10.23 o 
  -3   5   7      428.76      460.93     11.13 o 
  -2   5   7      134.66      146.28      6.19 o 
  -1   5   7      258.49      257.64      7.16 o 
   0   5   7      476.19      444.37     10.45 o 
   1   5   7      406.17      393.00     12.48 o 
   2   5   7      149.08      153.40     11.68 o 
   3   5   7       89.78      109.15     11.33 o 
   4   5   7      134.80      123.96     13.29 o 
  -9   6   7       81.65       95.43     20.62 o 
  -8   6   7       41.54       43.65      8.05 o 
  -7   6   7        5.53        6.65      5.85 o 
  -6   6   7      189.01      182.53      9.79 o 
  -5   6   7        0.10        1.76      4.76 o 
  -4   6   7      270.94      288.01     10.41 o 
  -3   6   7      948.34      892.89     10.63 o 
  -2   6   7     1083.50     1037.49     20.02 o 
  -1   6   7      120.73      125.05      6.68 o 
   0   6   7      443.62      434.25     10.56 o 
   1   6   7        3.40        2.24      4.39 o 
   2   6   7       45.99       40.91      7.11 o 
   3   6   7       50.97       48.17      7.35 o 
   4   6   7        0.67        3.01      6.84 o 
  -9   7   7       73.39      102.41     16.11 o 
  -8   7   7       51.02       39.61      8.58 o 
  -7   7   7        0.05        0.48      5.74 o 
  -6   7   7     3462.99     3079.76    336.34 o 
  -5   7   7       69.66       90.88     12.26 o 
  -4   7   7       88.56       79.27      6.66 o 
  -3   7   7     1628.98     1683.35     63.44 o 
  -2   7   7     2621.85     2719.89     21.58 o 
  -1   7   7        1.27       -3.75      3.75 o 
   0   7   7       77.56       73.69      5.76 o 
   1   7   7       19.79       16.16      5.44 o 
   2   7   7      572.86      554.83     14.94 o 
   3   7   7        3.75        0.15      5.77 o 
   4   7   7       54.48       52.93      8.88 o 
  -9   8   7        6.76       -2.18     11.21 o 
  -8   8   7        2.89        1.64      7.55 o 
  -7   8   7      421.96      385.13     15.37 o 
  -6   8   7       34.82       34.05      8.05 o 
  -5   8   7      120.10      118.00      8.62 o 
  -4   8   7       46.31       54.72      8.79 o 
  -3   8   7     2799.60     3007.73     49.57 o 
  -2   8   7     1929.67     2057.20     40.42 o 
  -1   8   7      334.08      327.70      9.69 o 
   0   8   7      420.92      431.24     12.39 o 
   1   8   7      913.80      903.47     17.19 o 
   2   8   7      368.75      372.01     12.91 o 
   3   8   7        2.02        0.69      5.72 o 
   4   8   7       53.39       47.04      9.59 o 
  -9   9   7       61.44       65.86     15.09 o 
  -8   9   7       73.38       49.05      9.27 o 
  -7   9   7       10.07        0.69      6.18 o 
  -6   9   7      291.23      270.99     22.73 o 
  -5   9   7       17.23       25.53      7.88 o 
  -4   9   7      255.14      237.62     11.18 o 
  -3   9   7        2.96        0.45      4.79 o 
  -2   9   7      729.13      763.77     26.28 o 
  -1   9   7      158.14      156.70      7.92 o 
   0   9   7        1.47       -4.94      6.04 o 
   1   9   7       64.95       61.47      8.72 o 
   2   9   7      138.20      141.88     11.46 o 
   3   9   7       36.35       41.07      7.73 o 
  -9  10   7      197.60      218.34     16.31 o 
  -8  10   7       19.82       10.22      8.09 o 
  -7  10   7        1.55       -4.13      6.52 o 
  -6  10   7       32.97       29.71      8.05 o 
  -5  10   7      381.09      362.85     16.28 o 
  -4  10   7      129.05      142.98      9.20 o 
  -3  10   7      535.98      498.46     13.37 o 
  -2  10   7      270.25      277.38      9.86 o 
  -1  10   7       30.57       20.32      5.16 o 
   0  10   7       16.20       13.90      6.71 o 
   1  10   7      324.81      335.85     14.90 o 
   2  10   7      274.98      260.69     14.40 o 
   3  10   7       12.23        6.29      8.67 o 
  -8  11   7       50.53       36.86     10.06 o 
  -7  11   7       12.24        2.02      7.67 o 
  -6  11   7      131.63      122.55     12.09 o 
  -5  11   7      535.35      548.14     27.22 o 
  -4  11   7       57.25       41.62      7.48 o 
  -3  11   7        0.16       -0.29      5.04 o 
  -2  11   7        0.27        0.47      5.25 o 
  -1  11   7      653.98      699.74     15.40 o 
   0  11   7      883.70      842.57     20.60 o 
   1  11   7      115.29      126.95     16.29 o 
   2  11   7       23.70       22.72      8.36 o 
   3  11   7       44.08       41.84      9.21 o 
  -8  12   7      208.81      203.17     15.07 o 
  -7  12   7       67.01       57.98     10.12 o 
  -6  12   7       15.60       10.39      7.98 o 
  -5  12   7        2.53        0.18      7.46 o 
  -4  12   7     1146.41     1141.06     38.44 o 
  -3  12   7        0.36       -1.68      5.23 o 
  -2  12   7       58.25       61.97      7.45 o 
  -1  12   7      290.31      291.17     14.51 o 
   0  12   7      217.32      246.51     14.12 o 
   1  12   7      161.17      162.43     13.11 o 
   2  12   7       43.38       39.79      9.39 o 
   3  12   7       13.87       -4.41      9.68 o 
  -8  13   7        5.10       14.44      9.83 o 
  -7  13   7       18.57       10.49      9.07 o 
  -6  13   7      147.59      156.82     13.76 o 
  -5  13   7      310.36      326.53     16.31 o 
  -4  13   7      411.77      385.20     15.95 o 
  -3  13   7      338.98      340.51     18.32 o 
  -2  13   7       33.32       24.39      8.40 o 
  -1  13   7      474.03      496.61     22.62 o 
   0  13   7        0.24        2.55      7.62 o 
   1  13   7       73.55       82.63     11.30 o 
   2  13   7       31.10       32.62      9.59 o 
  -7  14   7      212.13      222.72     15.85 o 
  -6  14   7        4.47       -0.74      8.68 o 
  -5  14   7      142.07      140.73     13.04 o 
  -4  14   7      410.90      424.44     16.78 o 
  -3  14   7      152.15      163.02     12.24 o 
  -2  14   7       31.93       34.84      9.09 o 
  -1  14   7        3.42       13.75      9.54 o 
   0  14   7      720.36      679.48     34.16 o 
   1  14   7       57.99       41.27     10.47 o 
   2  14   7       14.32       -3.58      8.32 o 
  -7  15   7        3.63       -0.58      9.51 o 
  -6  15   7        6.52       -1.57      9.36 o 
  -5  15   7      170.40      163.07     15.09 o 
  -4  15   7      186.19      218.05     14.62 o 
  -3  15   7      341.25      367.13     66.47 o 
  -2  15   7       39.60       63.75     12.60 o 
  -1  15   7       23.57       34.71     12.09 o 
   0  15   7       78.94       66.25     24.00 o 
   1  15   7       54.28       47.08     13.93 o 
  -6  16   7      110.31      121.75     13.90 o 
  -5  16   7       90.54       70.08     10.74 o 
  -4  16   7       51.38       52.32     13.01 o 
  -3  16   7       71.59       70.94     14.54 o 
  -2  16   7      106.48      101.02     14.78 o 
  -1  16   7        9.72       -1.23     15.39 o 
   0  16   7        6.96       24.24     12.09 o 
   1  16   7       38.15       42.75     14.02 o 
  -6  17   7        5.97       -0.77      9.80 o 
  -5  17   7      185.85      167.77     26.17 o 
  -4  17   7      185.28      245.40     20.26 o 
  -3  17   7      218.81      203.25     18.46 o 
  -2  17   7       44.65       38.13     13.66 o 
  -1  17   7       68.21       49.85     20.93 o 
   0  17   7       10.20       -5.54     11.37 o 
  -5  18   7        0.38      -10.84     15.08 o 
  -4  18   7      108.69      112.16     16.55 o 
  -3  18   7       90.83      107.74     16.55 o 
  -2  18   7        0.80        1.42     11.21 o 
  -1  18   7       56.72       58.47     20.93 o 
  -9   0   8      409.72      411.12     26.46 o 
  -8   0   8      211.54      192.64     20.93 o 
  -7   0   8      452.75      403.12     24.62 o 
  -6   0   8     3545.90     3607.79     57.85 o 
  -5   0   8        5.95        8.00      8.62 o 
  -4   0   8       18.75       28.93      9.85 o 
  -3   0   8       91.22       80.06     13.23 o 
  -2   0   8     1682.12     1603.07     25.88 o 
  -1   0   8     5220.46     5085.86     50.39 o 
   0   0   8        9.64        1.85      7.36 o 
   1   0   8     3410.44     3629.57     66.47 o 
   2   0   8      378.88      379.36     19.69 o 
   3   0   8      193.26      199.61     20.31 o 
   4   0   8      124.86      102.17     22.16 o 
 -10   1   8      296.35      347.22     22.18 o 
  -9   1   8       14.49       14.46      8.27 o 
  -8   1   8       21.38       30.52     15.39 o 
  -7   1   8      508.78      540.12     18.93 o 
  -6   1   8      535.85      578.96     24.62 o 
  -5   1   8      903.05      926.18     21.75 o 
  -4   1   8     1515.74     1427.72     25.46 o 
  -3   1   8     2932.02     2981.14     65.89 o 
  -2   1   8     3329.18     3428.84     26.31 o 
  -1   1   8      422.45      397.63     12.02 o 
   0   1   8     5430.39     5563.18     41.13 o 
   1   1   8      680.08      746.17     16.90 o 
   2   1   8      299.35      285.80     17.14 o 
   3   1   8      544.74      521.01     22.65 o 
   4   1   8      460.19      542.17     40.90 o 
 -10   2   8      538.57      612.78     27.05 o 
  -9   2   8     1516.64     1550.48     36.96 o 
  -8   2   8      298.26      293.12     15.84 o 
  -7   2   8      279.31      286.53     15.67 o 
  -6   2   8     1803.84     1715.49     66.47 o 
  -5   2   8      306.88      329.33     15.65 o 
  -4   2   8     3134.64     3084.89     25.99 o 
  -3   2   8      338.49      364.99     11.80 o 
  -2   2   8     3005.04     2970.96     35.44 o 
  -1   2   8     8820.83     8923.27     70.14 o 
   0   2   8        4.03        2.03      5.21 o 
   1   2   8     1809.86     1836.87     36.95 o 
   2   2   8     1351.71     1363.48     22.91 o 
   3   2   8      308.69      320.48     16.19 o 
   4   2   8      140.64      155.79     14.29 o 
 -10   3   8      492.27      550.97     26.47 o 
  -9   3   8        5.27        4.58      9.61 o 
  -8   3   8     1201.44     1265.09     27.57 o 
  -7   3   8       66.42       68.73      9.78 o 
  -6   3   8     1449.42     1502.25     27.41 o 
  -5   3   8      731.87      717.96     15.22 o 
  -4   3   8      291.10      274.33     10.04 o 
  -3   3   8     5917.18     5551.96     38.92 o 
  -2   3   8     1191.50     1202.73     15.60 o 
  -1   3   8     1651.77     1647.81     24.07 o 
   0   3   8     3029.12     3164.82     41.93 o 
   1   3   8      849.08      877.64     27.63 o 
   2   3   8      288.10      267.76     12.19 o 
   3   3   8     1362.57     1353.94     29.57 o 
 -10   4   8      226.20      302.08     23.20 o 
  -9   4   8     1792.68     1900.62     66.47 o 
  -8   4   8        0.10        6.52      8.41 o 
  -7   4   8      885.61      881.81     20.02 o 
  -6   4   8       31.61       43.51      8.48 o 
  -5   4   8       63.57       72.27      9.66 o 
  -4   4   8     2249.36     2280.30     73.70 o 
  -3   4   8      154.08      167.60     10.20 o 
  -2   4   8     4159.24     4072.03     37.65 o 
  -1   4   8     1145.08     1073.70     14.56 o 
   0   4   8     1192.04     1115.66     18.77 o 
   1   4   8     2001.63     1917.93     34.73 o 
   2   4   8     2931.84     2871.54     39.38 o 
   3   4   8       16.71       22.15      8.71 o 
 -10   5   8      594.09      659.41     29.57 o 
  -9   5   8       10.91       16.14     10.47 o 
  -8   5   8     1511.82     1589.49     35.78 o 
  -7   5   8       98.28       94.42      9.65 o 
  -6   5   8     1723.45     1646.54     33.22 o 
  -5   5   8     1208.57     1199.40     18.17 o 
  -4   5   8       47.93       40.29      5.27 o 
  -3   5   8     2802.74     2717.37     34.42 o 
  -2   5   8     1704.57     1739.67     16.59 o 
  -1   5   8      705.41      715.63     12.10 o 
   0   5   8     1104.17     1103.14     21.14 o 
   1   5   8     1479.42     1455.43     22.14 o 
   2   5   8      216.53      219.85     14.15 o 
   3   5   8     1522.79     1555.67     61.12 o 
 -10   6   8       16.11        3.02     12.26 o 
  -9   6   8     1203.39     1280.41     48.01 o 
  -8   6   8        5.90        5.48      8.39 o 
  -7   6   8      930.62      943.30     20.86 o 
  -6   6   8      205.69      224.56     11.10 o 
  -5   6   8        5.16        4.74      5.19 o 
  -4   6   8     1405.26     1353.15     19.01 o 
  -3   6   8       24.41       31.80      6.03 o 
  -2   6   8     4958.35     4970.10     29.22 o 
  -1   6   8     1773.88     1739.34     18.11 o 
   0   6   8      109.02      111.47      6.93 o 
   1   6   8      303.95      308.21     15.37 o 
   2   6   8     2388.02     2308.08     38.24 o 
   3   6   8        0.51       -3.38      6.28 o 
  -9   7   8        4.62       10.39     10.92 o 
  -8   7   8     1343.18     1422.31     55.39 o 
  -7   7   8      255.73      276.75     14.21 o 
  -6   7   8      124.03      138.35      9.00 o 
  -5   7   8     1344.83     1325.44     24.70 o 
  -4   7   8      149.83      172.22      9.19 o 
  -3   7   8     2488.89     2556.45     25.32 o 
  -2   7   8     1603.79     1576.35     23.90 o 
  -1   7   8        4.47        1.35      5.13 o 
   0   7   8      282.94      283.63      9.60 o 
   1   7   8      244.04      223.62     16.05 o 
   2   7   8      268.52      251.99     11.76 o 
   3   7   8      613.65      610.48     26.81 o 
  -9   8   8      172.02      171.36     18.04 o 
  -8   8   8        1.55       -0.50      9.31 o 
  -7   8   8     1702.29     1697.99     56.57 o 
  -6   8   8      834.08      860.72     21.41 o 
  -5   8   8      875.69      886.09     17.27 o 
  -4   8   8     1528.75     1532.50     20.65 o 
  -3   8   8      382.04      390.65     12.44 o 
  -2   8   8     1622.79     1636.78     37.49 o 
  -1   8   8     4141.29     4348.14     49.39 o 
   0   8   8       49.36       44.85      8.05 o 
   1   8   8     1580.55     1557.61     23.36 o 
   2   8   8      337.11      350.99     13.26 o 
   3   8   8       12.25        9.61      6.58 o 
  -9   9   8       76.53       78.75     14.23 o 
  -8   9   8      289.03      306.50     16.14 o 
  -7   9   8       47.42       71.02     10.23 o 
  -6   9   8      803.12      837.78     27.45 o 
  -5   9   8     1969.66     1918.02     37.49 o 
  -4   9   8      166.78      168.60      9.90 o 
  -3   9   8     1459.19     1456.59     20.65 o 
  -2   9   8     1314.77     1347.81     20.34 o 
  -1   9   8        1.52        0.51      7.04 o 
   0   9   8     2592.79     2668.02     90.96 o 
   1   9   8      332.26      309.25     14.74 o 
   2   9   8      232.74      242.43     38.02 o 
   3   9   8      269.86      258.39     12.67 o 
  -9  10   8       80.37       61.10     14.19 o 
  -8  10   8        2.09        3.85      8.28 o 
  -7  10   8      653.39      669.76     20.79 o 
  -6  10   8     2020.08     2068.46     47.56 o 
  -5  10   8     1137.36     1155.07     24.84 o 
  -4  10   8     1533.69     1513.48     28.31 o 
  -3  10   8      171.98      184.48     10.28 o 
  -2  10   8      266.00      264.72     12.17 o 
  -1  10   8     2645.53     2696.54     46.13 o 
   0  10   8      498.07      508.06     17.47 o 
   1  10   8     1021.97      998.66     23.74 o 
   2  10   8      196.18      187.18     13.72 o 
  -8  11   8      241.34      240.90     16.07 o 
  -7  11   8      279.61      281.82     16.38 o 
  -6  11   8     1008.32     1084.48     25.59 o 
  -5  11   8     3899.84     3813.99    109.24 o 
  -4  11   8        7.06        3.90      5.74 o 
  -3  11   8      524.79      537.38     14.65 o 
  -2  11   8     2043.03     2028.86     25.75 o 
  -1  11   8       30.95       31.12     10.85 o 
   0  11   8     1329.36     1280.26     35.24 o 
   1  11   8       25.18       31.37      9.09 o 
   2  11   8       65.94       59.24      9.83 o 
  -8  12   8       42.68       32.89     10.86 o 
  -7  12   8      673.65      721.35     23.46 o 
  -6  12   8      862.84      853.80     28.39 o 
  -5  12   8       10.02       18.72      7.55 o 
  -4  12   8      554.81      563.93     17.71 o 
  -3  12   8      527.76      529.65     14.86 o 
  -2  12   8      179.19      190.18     16.54 o 
  -1  12   8      641.38      694.55     26.98 o 
   0  12   8      359.59      374.68     22.19 o 
   1  12   8      259.32      267.44     20.89 o 
   2  12   8      155.70      146.06     18.96 o 
  -8  13   8      357.54      357.21     18.73 o 
  -7  13   8        1.95        0.64      9.12 o 
  -6  13   8      446.56      453.71     19.16 o 
  -5  13   8      683.37      674.30     39.69 o 
  -4  13   8        0.32        5.92      7.32 o 
  -3  13   8     1364.63     1404.34     22.46 o 
  -2  13   8      787.40      854.97     22.72 o 
  -1  13   8       58.02       70.66     13.91 o 
   0  13   8      379.45      405.58     23.05 o 
   1  13   8       65.95       65.23     14.78 o 
  -7  14   8     1348.87     1404.93     32.43 o 
  -6  14   8      712.99      733.54     24.21 o 
  -5  14   8        2.31        2.54      7.43 o 
  -4  14   8     1711.88     1819.74     62.85 o 
  -3  14   8      328.57      327.13     19.63 o 
  -2  14   8       95.32      139.07     33.85 o 
  -1  14   8      256.53      259.61     19.58 o 
   0  14   8       25.73       29.52     12.40 o 
   1  14   8       46.86       40.93     13.49 o 
  -7  15   8       50.67       44.40     11.09 o 
  -6  15   8      797.20      827.71     30.77 o 
  -5  15   8     1606.50     1597.00    104.93 o 
  -4  15   8      250.27      290.26     15.57 o 
  -3  15   8     1091.27     1164.89     33.30 o 
  -2  15   8      337.42      405.58     31.39 o 
  -1  15   8       23.97        6.88     10.66 o 
   0  15   8      114.71       96.76     23.39 o 
  -6  16   8       73.78       95.35     13.05 o 
  -5  16   8      118.87      140.10     13.59 o 
  -4  16   8      751.78      829.82     31.70 o 
  -3  16   8      667.08      710.03     27.87 o 
  -2  16   8      550.13      640.07     38.77 o 
  -1  16   8      198.66      223.44     26.77 o 
   0  16   8       35.41       43.32     14.02 o 
  -5  17   8      425.75      466.92     26.03 o 
  -4  17   8      112.07      114.22     21.54 o 
  -3  17   8      400.15      453.27     54.78 o 
  -2  17   8      379.00      428.36     35.08 o 
  -1  17   8        1.89       25.85     20.31 o 
  -4  18   8      528.07      548.68     27.07 o 
  -3  18   8      494.78      464.53     25.83 o 
 -10   1   9       68.14       68.93     17.23 o 
  -9   1   9       82.81       80.13     11.31 o 
  -8   1   9      127.53      134.32     14.16 o 
  -7   1   9       70.34       65.12     14.77 o 
  -6   1   9      376.08      349.69     17.41 o 
  -5   1   9      174.99      183.98     14.46 o 
  -4   1   9      166.23      174.80     14.57 o 
  -3   1   9      274.79      276.21     17.39 o 
  -2   1   9       60.61       80.19      9.33 o 
  -1   1   9       92.64      105.69      8.01 o 
   0   1   9       37.53       37.73      6.92 o 
   1   1   9        7.64       11.10      6.28 o 
   2   1   9        5.46       -0.29      5.90 o 
   3   1   9        1.15        2.13      7.50 o 
 -10   2   9       11.37        4.32      9.97 o 
  -9   2   9        0.01       -8.29     10.77 o 
  -8   2   9       48.53       56.35     24.31 o 
  -7   2   9      487.70      499.51     28.31 o 
  -6   2   9      355.51      355.78     17.41 o 
  -5   2   9      131.87      152.11     11.96 o 
  -4   2   9      478.80      486.92     23.08 o 
  -3   2   9     1040.80     1002.73     18.63 o 
  -2   2   9       62.42       87.01      8.78 o 
  -1   2   9       55.74       53.89      6.86 o 
   0   2   9      679.16      700.50     20.64 o 
   1   2   9        0.34        1.26      5.53 o 
   2   2   9        4.09       -1.23      5.78 o 
   3   2   9        8.42       -3.06      8.02 o 
 -10   3   9      163.01      187.68     28.93 o 
  -9   3   9        1.78       13.06      9.44 o 
  -8   3   9      272.52      271.22     16.75 o 
  -7   3   9       31.14       37.51      9.35 o 
  -6   3   9       14.98       13.43      7.61 o 
  -5   3   9      467.26      436.62     18.22 o 
  -4   3   9      507.77      501.44     19.33 o 
  -3   3   9      308.69      299.15     12.32 o 
  -2   3   9      254.00      248.46     13.01 o 
  -1   3   9      233.10      262.26     14.12 o 
   0   3   9       11.59       13.17      6.04 o 
   1   3   9      417.68      408.09     14.26 o 
   2   3   9        8.68       -3.98      7.09 o 
   3   3   9       30.93       21.23      9.05 o 
 -10   4   9        3.26        2.03     11.04 o 
  -9   4   9        2.82       -0.44      9.56 o 
  -8   4   9       20.18       22.77      8.19 o 
  -7   4   9      398.29      382.90     37.23 o 
  -6   4   9       99.01      100.64     11.09 o 
  -5   4   9       11.17        4.04      7.53 o 
  -4   4   9        3.15        5.61      5.42 o 
  -3   4   9      850.51      836.13     17.55 o 
  -2   4   9       97.25       93.93      9.18 o 
  -1   4   9       53.66       56.97      8.37 o 
   0   4   9        7.53        9.11      5.61 o 
   1   4   9       28.81       26.48      6.57 o 
   2   4   9       61.02       61.49      9.81 o 
   3   4   9        8.93       15.23      9.10 o 
 -10   5   9       10.61       15.95     12.26 o 
  -9   5   9      291.07      292.98     57.24 o 
  -8   5   9      153.23      130.61     14.19 o 
  -7   5   9      377.51      342.22     15.29 o 
  -6   5   9      731.15      708.13     34.90 o 
  -5   5   9      126.27      127.77     15.39 o 
  -4   5   9      132.30      123.97      8.87 o 
  -3   5   9      512.89      525.40     15.01 o 
  -2   5   9        0.18       -0.24      5.08 o 
  -1   5   9       29.86       31.42      5.23 o 
   0   5   9      391.98      398.43     21.96 o 
   1   5   9      104.81      105.97     10.77 o 
   2   5   9       95.03       97.67     11.08 o 
   3   5   9       16.99       16.50      8.75 o 
 -10   6   9       12.13        8.68     11.37 o 
  -9   6   9       14.22       10.22     11.23 o 
  -8   6   9      217.71      205.96     17.89 o 
  -7   6   9       64.56       58.19      8.76 o 
  -6   6   9      256.44      270.54     14.39 o 
  -5   6   9      620.10      622.16     14.18 o 
  -4   6   9      115.04      122.83      8.25 o 
  -3   6   9       44.20       61.60      9.68 o 
  -2   6   9      273.44      286.18     11.63 o 
  -1   6   9     1207.85     1216.40     81.01 o 
   0   6   9       44.16       36.96      5.72 o 
   1   6   9        2.57       -0.17      5.44 o 
   2   6   9        6.98        7.98      6.69 o 
  -9   7   9      587.29      620.79     35.39 o 
  -8   7   9       44.71       30.80     11.04 o 
  -7   7   9        1.09        4.42      8.99 o 
  -6   7   9        1.63        0.23      6.86 o 
  -5   7   9     1855.77     1833.43     25.14 o 
  -4   7   9      404.63      421.79     15.28 o 
  -3   7   9        7.97       14.02      5.63 o 
  -2   7   9      578.72      588.61     21.16 o 
  -1   7   9        9.96        9.50      7.35 o 
   0   7   9      108.69      115.13      8.70 o 
   1   7   9      280.37      293.48     14.30 o 
   2   7   9       31.41       35.71      7.15 o 
  -9   8   9        0.48       -4.25      9.85 o 
  -8   8   9      247.84      260.57     19.96 o 
  -7   8   9        6.10        9.99     10.05 o 
  -6   8   9      211.83      210.96     14.66 o 
  -5   8   9      137.01      148.35      9.51 o 
  -4   8   9     1127.37     1081.88     18.36 o 
  -3   8   9        2.74        0.17      5.54 o 
  -2   8   9      598.53      607.26     18.71 o 
  -1   8   9     1431.32     1500.55     27.46 o 
   0   8   9       47.66       49.56     12.19 o 
   1   8   9       41.89       40.07      7.25 o 
   2   8   9      110.89      118.73     10.03 o 
  -9   9   9      343.82      356.32     23.36 o 
  -8   9   9        1.73       -7.39      8.86 o 
  -7   9   9        5.28        0.37      8.57 o 
  -6   9   9       15.02       19.40      8.40 o 
  -5   9   9       18.42       23.84      6.63 o 
  -4   9   9        1.46        2.31      5.69 o 
  -3   9   9       34.70       48.08      7.38 o 
  -2   9   9      219.85      208.95     13.53 o 
  -1   9   9       11.29       15.15     10.16 o 
   0   9   9      462.54      452.03     23.02 o 
   1   9   9        3.29       -5.88      8.91 o 
   2   9   9       49.29       55.29      9.85 o 
  -9  10   9        5.83        7.49     11.00 o 
  -8  10   9      314.01      296.10     19.96 o 
  -7  10   9      267.56      283.28     19.51 o 
  -6  10   9      273.71      279.45     18.43 o 
  -5  10   9        7.05       -4.74      5.94 o 
  -4  10   9       34.62       38.16      6.95 o 
  -3  10   9       54.24       57.15      7.40 o 
  -2  10   9       75.20       76.11      9.63 o 
  -1  10   9      151.94      171.23     21.85 o 
   0  10   9       46.86       35.58     11.73 o 
   1  10   9      124.33      120.38     15.67 o 
   2  10   9       49.35       50.75     14.28 o 
  -8  11   9      170.18      169.63     17.30 o 
  -7  11   9       61.82       81.67     11.94 o 
  -6  11   9       17.14       14.99      8.07 o 
  -5  11   9        4.58        5.33      6.85 o 
  -4  11   9      450.43      424.30     14.05 o 
  -3  11   9       75.17       75.48      8.25 o 
  -2  11   9       64.37       72.70     12.92 o 
  -1  11   9        4.21        3.08     10.44 o 
   0  11   9        0.40       -4.59      9.46 o 
   1  11   9       31.84       34.88     13.23 o 
  -8  12   9       90.14      118.99     15.53 o 
  -7  12   9      747.28      735.24     33.17 o 
  -6  12   9        0.99        7.53      7.95 o 
  -5  12   9       75.66       85.03     11.87 o 
  -4  12   9       99.21       93.56      9.90 o 
  -3  12   9      237.60      257.35     12.94 o 
  -2  12   9       70.97       76.45     13.49 o 
  -1  12   9        1.33        2.97     10.42 o 
   0  12   9      482.86      512.64     25.89 o 
   1  12   9        6.03        6.29     11.73 o 
  -8  13   9      118.17      103.40     15.82 o 
  -7  13   9        2.70       -4.43      9.02 o 
  -6  13   9      153.05      161.66     17.65 o 
  -5  13   9      259.13      254.69     18.83 o 
  -4  13   9        3.54       -1.48      7.04 o 
  -3  13   9       54.11       47.55      9.75 o 
  -2  13   9       19.00       11.69     10.44 o 
  -1  13   9       51.57       55.01     13.84 o 
   0  13   9       17.02       12.23     11.29 o 
   1  13   9       69.84       81.24     21.54 o 
  -7  14   9       66.14       51.99     11.46 o 
  -6  14   9      350.84      348.64     20.38 o 
  -5  14   9      642.93      634.15     20.17 o 
  -4  14   9        1.20        1.03      7.11 o 
  -3  14   9       22.78       25.80     23.39 o 
  -2  14   9        7.24        7.12     10.22 o 
  -1  14   9       86.85       69.13     14.80 o 
   0  14   9      132.72      141.90     18.93 o 
  -7  15   9       86.29       86.16     12.76 o 
  -6  15   9       25.42       13.47      8.94 o 
  -5  15   9       28.28       29.70     11.71 o 
  -4  15   9        2.59       11.79     10.79 o 
  -3  15   9       38.86       53.13     14.57 o 
  -2  15   9        7.11       14.04     10.78 o 
  -1  15   9       60.07       41.45     13.30 o 
  -6  16   9       30.17       17.37      9.69 o 
  -5  16   9       11.78       19.80      9.55 o 
  -4  16   9      115.86      132.52     16.56 o 
  -3  16   9       40.94       57.24     20.31 o 
  -2  16   9        2.19        8.00     16.00 o 
  -1  16   9       71.16       82.72     20.31 o 
  -5  17   9       32.51       33.83     15.69 o 
  -4  17   9      135.55      156.43     17.70 o 
  -3  17   9       57.82       68.32     20.31 o 
 -10   0  10      727.49      726.23     35.08 o 
  -9   0  10        7.50        2.46     13.54 o 
  -8   0  10      340.82      371.73     27.08 o 
  -7   0  10     1139.35     1117.66     38.16 o 
  -6   0  10      203.57      218.49     23.39 o 
  -5   0  10      800.12      796.40     32.62 o 
  -4   0  10     1836.28     1708.50     45.54 o 
  -3   0  10       19.83       28.93     14.16 o 
  -2   0  10       21.34       37.54     15.39 o 
  -1   0  10      519.59      590.83     33.85 o 
   0   0  10      899.39      949.21     28.01 o 
   1   0  10     1345.63     1407.49     35.47 o 
   2   0  10       99.33       89.02     13.85 o 
 -10   1  10       12.57       11.69     15.39 o 
  -9   1  10      714.69      752.96     29.85 o 
  -8   1  10     1886.30     1979.19    139.71 o 
  -7   1  10     2017.01     1973.02     35.65 o 
  -6   1  10      738.24      738.43     22.63 o 
  -5   1  10     1923.51     1828.51     32.20 o 
  -4   1  10        0.86        0.62      7.83 o 
  -3   1  10      196.87      170.17     24.62 o 
  -2   1  10      573.30      562.37     23.71 o 
  -1   1  10      302.68      343.16     20.67 o 
   0   1  10     1029.54     1142.87     25.30 o 
   1   1  10      167.55      150.59     11.02 o 
   2   1  10      318.14      330.42     14.53 o 
 -10   2  10      917.14     1054.77     34.90 o 
  -9   2  10      190.79      197.77     16.52 o 
  -8   2  10      477.85      479.36     20.88 o 
  -7   2  10     3841.65     3734.38     46.99 o 
  -6   2  10     4185.85     3975.94     47.00 o 
  -5   2  10      701.45      661.04     21.75 o 
  -4   2  10      988.93      967.04     25.67 o 
  -3   2  10      372.35      380.20     20.02 o 
  -2   2  10      568.53      609.43     24.37 o 
  -1   2  10      282.46      287.59     14.94 o 
   0   2  10      739.00      768.64     24.97 o 
   1   2  10      758.54      805.28     22.81 o 
   2   2  10      103.47      112.93     10.61 o 
 -10   3  10       71.51       44.90     12.85 o 
  -9   3  10      780.85      799.71     25.83 o 
  -8   3  10     2071.59     1998.71     36.11 o 
  -7   3  10        0.89        8.85      8.48 o 
  -6   3  10     1003.52      966.31     25.67 o 
  -5   3  10     1287.16     1260.22     53.85 o 
  -4   3  10       37.20       30.16      9.14 o 
  -3   3  10     1840.15     1705.27     33.71 o 
  -2   3  10        7.31        4.34      8.85 o 
  -1   3  10      693.38      792.64     32.92 o 
   0   3  10      750.59      826.73     22.48 o 
   1   3  10      279.19      275.96     27.18 o 
   2   3  10      602.04      689.28     28.48 o 
 -10   4  10      685.20      723.93     29.87 o 
  -9   4  10      633.76      700.86     28.09 o 
  -8   4  10      816.80      847.74     55.39 o 
  -7   4  10     2855.91     2771.38     56.62 o 
  -6   4  10      786.44      722.71     23.28 o 
  -5   4  10       54.23       67.18     10.60 o 
  -4   4  10     1983.01     2038.03     69.55 o 
  -3   4  10       25.99       21.31     11.69 o 
  -2   4  10      451.93      456.47     17.65 o 
  -1   4  10      591.23      593.05     19.34 o 
   0   4  10       45.13       56.23      9.77 o 
   1   4  10     1401.77     1342.46     28.19 o 
   2   4  10      357.84      353.32     21.97 o 
 -10   5  10       77.10       82.70     15.48 o 
  -9   5  10      520.19      543.49     25.14 o 
  -8   5  10     2718.12     2767.15     37.32 o 
  -7   5  10      140.14      150.14     15.37 o 
  -6   5  10      484.27      485.64     42.47 o 
  -5   5  10      558.66      529.69     20.64 o 
  -4   5  10       80.44       94.58     17.85 o 
  -3   5  10     2113.24     2020.87     24.35 o 
  -2   5  10      202.00      205.08     15.93 o 
  -1   5  10       46.94       55.15      9.55 o 
   0   5  10       87.98       92.59     13.72 o 
   1   5  10      202.70      245.61     19.77 o 
   2   5  10      339.96      305.73     25.23 o 
 -10   6  10      198.89      195.84     40.00 o 
  -9   6  10      914.78      921.33     51.08 o 
  -8   6  10      296.70      317.01     20.77 o 
  -7   6  10     1213.91     1167.99     24.70 o 
  -6   6  10      565.04      534.97     17.99 o 
  -5   6  10       46.30       31.81      7.80 o 
  -4   6  10     1666.40     1693.16     40.61 o 
  -3   6  10      130.81      142.92      9.55 o 
  -2   6  10      337.14      341.69     15.46 o 
  -1   6  10       35.64       37.35      8.83 o 
   0   6  10      245.56      276.71     15.83 o 
   1   6  10      599.61      641.37     27.63 o 
   2   6  10      366.20      371.71     14.51 o 
  -9   7  10      373.36      348.18     21.71 o 
  -8   7  10      811.18      819.68     28.68 o 
  -7   7  10        1.39        6.13      7.77 o 
  -6   7  10      862.41      880.74     25.83 o 
  -5   7  10      506.72      515.74     20.02 o 
  -4   7  10      399.83      415.45     13.50 o 
  -3   7  10     2345.05     2388.29     73.64 o 
  -2   7  10      334.79      325.80     28.34 o 
  -1   7  10      585.52      622.83     39.75 o 
   0   7  10      941.45      970.02     31.30 o 
   1   7  10      156.51      140.55     16.96 o 
  -9   8  10       81.14       57.91     13.66 o 
  -8   8  10       97.00       97.48     17.54 o 
  -7   8  10     1926.86     1887.36     49.54 o 
  -6   8  10      248.23      260.98     14.87 o 
  -5   8  10       88.76       86.11      9.80 o 
  -4   8  10      836.82      837.05     17.60 o 
  -3   8  10      378.31      356.72     13.49 o 
  -2   8  10      378.20      377.18     16.58 o 
  -1   8  10      385.65      413.40     30.77 o 
   0   8  10       13.49       11.04     10.50 o 
   1   8  10      451.36      467.44     25.24 o 
  -9   9  10      433.72      429.51     24.40 o 
  -8   9  10      287.05      285.16     20.26 o 
  -7   9  10       95.39       90.07     14.05 o 
  -6   9  10     1563.84     1549.39     34.86 o 
  -5   9  10     1194.81     1168.82     24.80 o 
  -4   9  10      397.86      419.02     14.33 o 
  -3   9  10     1317.54     1350.21     22.63 o 
  -2   9  10      818.25      788.39     21.70 o 
  -1   9  10      253.51      252.73     19.09 o 
   0   9  10     1520.39     1447.55     53.54 o 
   1   9  10       11.28       14.46     11.98 o 
  -9  10  10        1.56        7.35     12.12 o 
  -8  10  10       16.72       17.42     11.21 o 
  -7  10  10      708.49      723.37     32.31 o 
  -6  10  10      493.46      449.11     22.16 o 
  -5  10  10     1270.61     1316.73     22.41 o 
  -4  10  10     1120.79     1138.09     20.66 o 
  -3  10  10       81.18       62.48      8.18 o 
  -2  10  10      936.78      923.35     37.54 o 
  -1  10  10     1048.67     1096.55     33.50 o 
   0  10  10       38.49       32.42     12.40 o 
   1  10  10      262.48      280.62     21.97 o 
  -8  11  10       80.90       66.38     13.77 o 
  -7  11  10       45.53       32.90     12.16 o 
  -6  11  10      936.59      939.62     44.31 o 
  -5  11  10      554.26      567.67     18.31 o 
  -4  11  10      813.97      850.82     19.03 o 
  -3  11  10      626.50      672.88     20.01 o 
  -2  11  10      680.11      704.28     36.62 o 
  -1  11  10      343.48      388.83     23.05 o 
   0  11  10      720.35      752.70     43.08 o 
  -8  12  10       58.13       47.97     13.85 o 
  -7  12  10      440.93      440.10     24.52 o 
  -6  12  10       86.94       93.30     11.27 o 
  -5  12  10      342.37      363.23     16.17 o 
  -4  12  10     1249.22     1257.16     22.54 o 
  -3  12  10       48.73       47.83     11.48 o 
  -2  12  10      130.22      176.45     17.52 o 
  -1  12  10      785.18      830.87     31.11 o 
   0  12  10       10.78       10.62     11.96 o 
  -8  13  10      178.71      194.38     37.23 o 
  -7  13  10       29.63       37.29     13.23 o 
  -6  13  10      158.36      155.34     15.43 o 
  -5  13  10       30.96       21.98      8.35 o 
  -4  13  10      201.23      216.10     14.07 o 
  -3  13  10      767.91      802.21     28.04 o 
  -2  13  10       79.75       86.22     14.54 o 
  -1  13  10       64.06       62.48     14.80 o 
   0  13  10      297.11      327.62     23.28 o 
  -7  14  10      300.76      295.39     40.93 o 
  -6  14  10        1.71        0.51      8.22 o 
  -5  14  10      967.82      976.69     34.10 o 
  -4  14  10     1031.93     1008.99     30.57 o 
  -3  14  10       49.29       44.78     12.19 o 
  -2  14  10      893.38      970.80     33.07 o 
  -1  14  10      352.55      371.08     25.85 o 
  -6  15  10      367.36      354.80     18.02 o 
  -5  15  10      369.82      365.94     17.74 o 
  -4  15  10       94.76      125.62     18.46 o 
  -3  15  10     1421.53     1486.32     52.31 o 
  -2  15  10      293.45      279.46     21.75 o 
  -5  16  10       63.77       74.48     14.63 o 
  -4  16  10      721.75      751.31     29.96 o 
  -3  16  10        8.09       33.23     16.00 o 
 -10   1  11        0.03       -1.54     10.88 o 
  -9   1  11       26.84       31.39     10.44 o 
  -8   1  11       37.74       38.77     14.77 o 
  -7   1  11      258.01      241.60     17.84 o 
  -6   1  11      666.86      710.03     40.93 o 
  -5   1  11       98.14       98.63     16.31 o 
  -4   1  11        9.43       12.34     10.22 o 
  -3   1  11      101.29       87.92     13.46 o 
  -2   1  11       67.13       70.63     13.41 o 
  -1   1  11        2.56       17.54     10.42 o 
   0   1  11       51.12       59.11     13.06 o 
   1   1  11        2.09        4.31      9.14 o 
 -10   2  11       39.13       51.70     17.23 o 
  -9   2  11        2.37       -4.61      9.35 o 
  -8   2  11       25.11       21.48     10.42 o 
  -7   2  11      123.36      110.96     12.97 o 
  -6   2  11     1266.33     1201.71     31.39 o 
  -5   2  11        1.09        1.38      9.02 o 
  -4   2  11      153.16      147.88     13.91 o 
  -3   2  11      169.75      155.34     15.23 o 
  -2   2  11      382.79      375.82     33.23 o 
  -1   2  11       28.97       42.47     12.62 o 
   0   2  11      125.57      124.71     15.84 o 
   1   2  11       39.39       55.56     12.35 o 
 -10   3  11       18.58        5.40     11.09 o 
  -9   3  11      104.31      113.23     21.23 o 
  -8   3  11        7.71       -0.29      9.11 o 
  -7   3  11      108.96      112.94     13.06 o 
  -6   3  11       16.75       21.23     10.01 o 
  -5   3  11        7.80        4.67      8.85 o 
  -4   3  11      220.15      180.50     33.23 o 
  -3   3  11        2.02       -0.57      9.54 o 
  -2   3  11      710.13      729.78     27.20 o 
  -1   3  11      101.84       97.17     16.62 o 
   0   3  11        1.61       -8.25      9.78 o 
   1   3  11        1.50        2.96      8.29 o 
 -10   4  11       44.48       38.31     18.16 o 
  -9   4  11       21.04       27.79     14.46 o 
  -8   4  11       40.97       41.52     11.09 o 
  -7   4  11       22.18       27.08     14.46 o 
  -6   4  11      133.84      117.53     12.83 o 
  -5   4  11      170.58      164.74     14.57 o 
  -4   4  11       16.05        8.31     10.01 o 
  -3   4  11       78.40       98.80     20.31 o 
  -2   4  11       53.83       54.69     13.27 o 
  -1   4  11      312.63      361.26     22.84 o 
   0   4  11        8.78       10.34      8.22 o 
   1   4  11       32.44       34.48     13.03 o 
 -10   5  11       39.41       42.06     14.14 o 
  -9   5  11       75.20       75.23     14.28 o 
  -8   5  11        1.89       -1.29      7.63 o 
  -7   5  11      137.07      140.99     13.70 o 
  -6   5  11      124.55      139.13     13.66 o 
  -5   5  11      153.76      177.25     14.80 o 
  -4   5  11        6.48        2.79      9.17 o 
  -3   5  11      305.35      303.62     20.59 o 
  -2   5  11       94.52       94.42     14.14 o 
  -1   5  11      247.86      311.50     21.32 o 
   0   5  11      121.65      123.33     17.79 o 
   1   5  11       69.33       84.41     17.85 o 
 -10   6  11        0.22       -2.58     11.27 o 
  -9   6  11       62.82       62.14     14.49 o 
  -8   6  11       17.33       15.15      9.90 o 
  -7   6  11      192.99      186.25     13.66 o 
  -6   6  11        3.87       -1.38      6.79 o 
  -5   6  11      725.96      693.37     19.98 o 
  -4   6  11      441.28      451.71     17.32 o 
  -3   6  11      118.69      114.59     14.10 o 
  -2   6  11       65.74       59.19     13.30 o 
  -1   6  11        2.57        9.20      8.47 o 
   0   6  11       78.98       89.10     22.77 o 
   1   6  11        1.38       -5.23     10.01 o 
  -9   7  11        0.66       -0.38     11.21 o 
  -8   7  11      505.49      530.06     25.23 o 
  -7   7  11      109.81      105.58     12.01 o 
  -6   7  11      237.90      213.63     14.31 o 
  -5   7  11      195.94      169.60     12.51 o 
  -4   7  11      272.91      283.09     15.76 o 
  -3   7  11       51.17       62.53     13.06 o 
  -2   7  11        2.65        8.45      7.90 o 
  -1   7  11       17.84        2.78      7.95 o 
   0   7  11       13.56        8.98     10.42 o 
   1   7  11       15.09       26.66     11.48 o 
  -9   8  11      293.65      284.66     21.44 o 
  -8   8  11      341.11      353.93     30.77 o 
  -7   8  11      260.56      271.55     19.96 o 
  -6   8  11       36.14       38.45      9.42 o 
  -5   8  11      989.84      967.45     23.34 o 
  -4   8  11      555.62      559.97     19.08 o 
  -3   8  11      432.78      467.18     23.45 o 
  -2   8  11       39.17       40.67      9.47 o 
  -1   8  11      180.54      146.45     19.08 o 
   0   8  11      210.39      246.45     29.85 o 
  -9   9  11        0.08        7.78     11.82 o 
  -8   9  11       94.42       88.48     14.77 o 
  -7   9  11      170.53      161.64     17.19 o 
  -6   9  11       43.34       42.63      9.58 o 
  -5   9  11       29.22       22.44      8.90 o 
  -4   9  11       83.24       85.79     10.73 o 
  -3   9  11       48.68       42.87     12.00 o 
  -2   9  11      165.44      169.30     23.51 o 
  -1   9  11       28.11       29.23     11.75 o 
   0   9  11        5.17       -2.61     10.94 o 
  -9  10  11       28.93       46.94     14.18 o 
  -8  10  11       95.14       93.11     16.62 o 
  -7  10  11       21.99       15.72     11.23 o 
  -6  10  11      271.51      269.88     19.45 o 
  -5  10  11      290.09      301.30     16.35 o 
  -4  10  11      113.00      140.11     12.71 o 
  -3  10  11        1.15        2.39      7.65 o 
  -2  10  11        2.36       -2.75      9.02 o 
  -1  10  11       42.02       49.28     12.97 o 
   0  10  11       54.82       76.33     14.54 o 
  -8  11  11        2.63       -9.96     11.04 o 
  -7  11  11      111.43      118.54     25.23 o 
  -6  11  11       10.15        2.70      9.98 o 
  -5  11  11        0.15        6.22      9.30 o 
  -4  11  11        1.67        5.44      8.29 o 
  -3  11  11      146.40      154.77     16.31 o 
  -2  11  11      384.03      400.83     22.70 o 
  -1  11  11        4.72        4.92     11.04 o 
  -8  12  11        0.41      -11.04     11.04 o 
  -7  12  11       21.62       14.62     12.42 o 
  -6  12  11      678.31      669.11     27.76 o 
  -5  12  11       22.00       20.59     10.78 o 
  -4  12  11        0.64        2.48      6.42 o 
  -3  12  11      210.86      211.43     19.19 o 
  -2  12  11      125.37      138.37     16.52 o 
  -1  12  11       16.68       17.23     11.73 o 
  -7  13  11      314.22      298.36     21.99 o 
  -6  13  11      325.65      283.60     21.38 o 
  -5  13  11      239.58      244.26     19.63 o 
  -4  13  11        1.07        0.17      9.46 o 
  -3  13  11       21.55       28.13     11.48 o 
  -2  13  11        6.07       -3.08     16.00 o 
  -6  14  11       81.02       62.16     15.23 o 
  -5  14  11       70.35       58.56     13.46 o 
  -4  14  11       17.27       15.39     14.16 o 
  -3  14  11        3.05        7.11     10.22 o 
  -2  14  11       49.36       41.61     16.92 o 
  -5  15  11        3.91       -0.10     10.94 o 
  -4  15  11       87.33       96.63     20.31 o 
 -10   0  12      269.67      264.64     29.54 o 
  -9   0  12      143.16      147.09     22.77 o 
  -8   0  12       96.10       82.47     17.85 o 
  -7   0  12      399.06      417.89     28.31 o 
  -6   0  12       50.71       58.47     16.62 o 
  -5   0  12     2189.30     2048.84     54.16 o 
  -4   0  12     1066.51      955.80     41.85 o 
  -3   0  12       22.21       14.77     15.39 o 
  -2   0  12      106.81       86.78     20.93 o 
  -1   0  12      775.40      920.10     45.54 o 
   0   0  12       46.78       43.08     19.08 o 
 -10   1  12      531.13      530.07     26.07 o 
  -9   1  12      463.59      482.21     23.07 o 
  -8   1  12      108.16      127.49     14.80 o 
  -7   1  12      577.77      544.29     22.62 o 
  -6   1  12     4080.52     3882.10     72.32 o 
  -5   1  12      677.63      710.23     62.47 o 
  -4   1  12      395.49      401.57     22.41 o 
  -3   1  12     1077.50     1047.08     32.40 o 
  -2   1  12      323.71      324.69     23.07 o 
  -1   1  12      360.63      433.85     25.20 o 
   0   1  12      285.73      340.53     23.28 o 
 -10   2  12       98.92       87.99     14.57 o 
  -9   2  12       17.03       11.64     10.78 o 
  -8   2  12      182.83      239.70     31.70 o 
  -7   2  12     1197.19     1150.66     29.58 o 
  -6   2  12        1.03        7.08      9.17 o 
  -5   2  12     2670.30     2630.76     43.29 o 
  -4   2  12     2078.74     1950.52     39.38 o 
  -3   2  12      255.13      242.68     20.00 o 
  -2   2  12      782.17      818.59     30.24 o 
  -1   2  12      275.91      318.56     22.19 o 
   0   2  12        4.74       -3.21     10.78 o 
 -10   3  12       17.58        5.02     11.48 o 
  -9   3  12     1269.40     1285.04     33.04 o 
  -8   3  12      326.06      295.54     19.36 o 
  -7   3  12      540.11      557.96     22.84 o 
  -6   3  12     1691.52     1623.84     34.14 o 
  -5   3  12     1411.84     1337.06     32.63 o 
  -4   3  12      711.83      673.26     52.93 o 
  -3   3  12     1825.88     1755.27     75.70 o 
  -2   3  12      283.02      327.83     23.26 o 
  -1   3  12       52.36       65.45     14.28 o 
   0   3  12      437.69      455.99     25.67 o 
 -10   4  12      196.24      186.86     19.78 o 
  -9   4  12       33.97       36.00     11.75 o 
  -8   4  12     1537.66     1571.16     35.85 o 
  -7   4  12     1116.35     1076.61     29.37 o 
  -6   4  12      158.04      177.22     19.69 o 
  -5   4  12     1036.59     1041.46     28.82 o 
  -4   4  12     1695.88     1572.06     38.77 o 
  -3   4  12       72.80       60.60     13.41 o 
  -2   4  12      605.91      638.53     27.85 o 
  -1   4  12      355.20      341.32     26.16 o 
   0   4  12        1.00       15.56     14.77 o 
 -10   5  12       31.44       25.09     12.12 o 
  -9   5  12      768.72      721.68     29.69 o 
  -8   5  12      456.27      417.89     18.53 o 
  -7   5  12      530.62      477.82     52.01 o 
  -6   5  12      361.85      391.54     31.39 o 
  -5   5  12      426.05      441.28     26.77 o 
  -4   5  12       54.46       55.14      9.33 o 
  -3   5  12     1071.74     1083.55     62.16 o 
  -2   5  12        1.00        7.39     11.31 o 
  -1   5  12       80.27      116.63     17.09 o 
   0   5  12      402.03      389.58     34.47 o 
  -9   6  12        8.70       -4.95     11.38 o 
  -8   6  12      726.31      703.88     22.38 o 
  -7   6  12      510.33      458.03     18.60 o 
  -6   6  12      291.83      277.48     15.73 o 
  -5   6  12     1459.92     1392.50     27.38 o 
  -4   6  12     1942.32     1892.72     53.63 o 
  -3   6  12        1.74       -2.43     11.04 o 
  -2   6  12      951.99     1005.65     47.39 o 
  -1   6  12       71.54       91.07     15.44 o 
   0   6  12       24.84        8.62     16.00 o 
  -9   7  12      263.15      263.33     21.44 o 
  -8   7  12      279.12      244.55     27.70 o 
  -7   7  12      191.04      219.57     14.96 o 
  -6   7  12      931.07      932.06     23.89 o 
  -5   7  12      286.68      265.06     15.46 o 
  -4   7  12       56.40       64.75     10.87 o 
  -3   7  12      465.01      440.10     23.89 o 
  -2   7  12       15.08       -1.26     10.16 o 
  -1   7  12      442.65      472.05     38.16 o 
   0   7  12      165.54      184.02     28.31 o 
  -9   8  12       59.85       45.82     13.85 o 
  -8   8  12      302.02      322.84     22.14 o 
  -7   8  12      377.51      354.41     17.82 o 
  -6   8  12        0.04        4.98      8.87 o 
  -5   8  12      911.67      912.62     23.65 o 
  -4   8  12      998.34      993.90     30.49 o 
  -3   8  12        3.18        0.25     11.04 o 
  -2   8  12      314.04      363.19     28.93 o 
  -1   8  12      448.24      467.13     38.16 o 
  -9   9  12      253.76      259.13     30.16 o 
  -8   9  12      352.97      331.84     22.52 o 
  -7   9  12        3.92       -0.01     10.42 o 
  -6   9  12      849.55      825.24     23.74 o 
  -5   9  12       94.91       93.03     11.54 o 
  -4   9  12      391.23      435.09     38.16 o 
  -3   9  12      455.11      451.84     24.76 o 
  -2   9  12      196.08      191.41     28.31 o 
  -8  10  12       27.34       10.56     12.35 o 
  -7  10  12      698.98      683.10     50.77 o 
  -6  10  12       89.13       83.50     11.94 o 
  -5  10  12     1136.27     1164.20     27.38 o 
  -4  10  12      392.16      403.09     23.31 o 
  -3  10  12      123.20      111.27     15.88 o 
  -2  10  12      896.91      955.80     49.85 o 
  -1  10  12      322.57      332.96     33.85 o 
  -8  11  12      212.66      229.87     21.99 o 
  -7  11  12      172.67      171.79     24.00 o 
  -6  11  12      610.01      640.30     26.88 o 
  -5  11  12       49.69       44.62     10.63 o 
  -4  11  12       66.30       74.68     14.00 o 
  -3  11  12      261.57      293.57     33.23 o 
  -2  11  12       35.80       33.85     17.85 o 
  -7  12  12       46.42       47.45     14.78 o 
  -6  12  12       27.90       26.77     18.77 o 
  -5  12  12      409.62      405.40     19.66 o 
  -4  12  12       81.32       83.70     21.54 o 
  -3  12  12      130.35      167.40     27.70 o 
  -2  12  12      168.31      234.49     32.00 o 
  -6  13  12      257.87      200.09     21.23 o 
  -5  13  12      146.41      137.52     16.47 o 
  -4  13  12      162.99      140.32     24.62 o 
  -3  13  12      143.99      158.17     27.08 o 
  -5  14  12       55.42       28.93     20.93 o 
 -10   1  13        1.41        6.53     11.09 o 
  -9   1  13        2.76       -4.00      9.57 o 
  -8   1  13      277.59      266.46     18.93 o 
  -7   1  13       14.01       11.83      9.78 o 
  -6   1  13        0.01       -2.99     12.00 o 
  -5   1  13      195.39      178.85     28.93 o 
  -4   1  13        5.50       -4.21     10.78 o 
  -3   1  13        2.23      -10.28     10.42 o 
  -2   1  13        1.16        7.13     11.73 o 
  -1   1  13       91.17      124.93     18.90 o 
 -10   2  13       64.00       53.36     13.93 o 
  -9   2  13        2.33       14.83     11.09 o 
  -8   2  13       46.81       30.46     12.19 o 
  -7   2  13       13.42        8.46     10.22 o 
  -6   2  13       68.64       65.78     12.40 o 
  -5   2  13      151.39      161.68     22.46 o 
  -4   2  13       18.28       13.56     10.85 o 
  -3   2  13        2.12       -4.33     11.73 o 
  -2   2  13      174.15      200.60     20.40 o 
  -1   2  13       10.24       13.74     12.83 o 
 -10   3  13        2.65       -1.59     10.42 o 
  -9   3  13       87.46       84.57     16.31 o 
  -8   3  13        0.49        8.91      9.98 o 
  -7   3  13       48.58       40.62     11.75 o 
  -6   3  13       18.59       22.36     10.42 o 
  -5   3  13      431.76      392.98     21.76 o 
  -4   3  13       16.09       18.46     12.09 o 
  -3   3  13      152.97      154.87     29.54 o 
  -2   3  13        0.22      -10.60     10.60 o 
  -1   3  13      446.35      534.16     29.15 o 
  -9   4  13       55.85       53.49     13.27 o 
  -8   4  13      255.40      230.71     19.13 o 
  -7   4  13        8.50        8.59     10.66 o 
  -6   4  13       27.34       43.78     13.23 o 
  -5   4  13       91.99       82.65     13.70 o 
  -4   4  13       44.27       38.43     12.60 o 
  -3   4  13      116.42      106.09     17.54 o 
  -2   4  13        2.17        9.54     13.06 o 
  -1   4  13        0.73        6.80     12.35 o 
  -9   5  13       69.84       50.65     10.62 o 
  -8   5  13        8.04        0.06      8.26 o 
  -7   5  13        1.06       10.15     10.88 o 
  -6   5  13      212.61      207.55     17.78 o 
  -5   5  13       95.16       93.82     11.44 o 
  -4   5  13       51.10       45.56     13.30 o 
  -3   5  13       18.05       22.38     13.03 o 
  -2   5  13      253.48      245.31     21.27 o 
  -1   5  13        2.00       12.45     12.16 o 
  -9   6  13        2.21       -6.85     11.09 o 
  -8   6  13      198.99      178.62     14.13 o 
  -7   6  13      124.05      135.15     12.90 o 
  -6   6  13       12.74        3.71      8.61 o 
  -5   6  13       63.77       59.62     10.31 o 
  -4   6  13      285.09      338.60     22.58 o 
  -3   6  13      352.31      352.54     23.69 o 
  -2   6  13       27.51       15.95     12.40 o 
  -1   6  13        9.34        4.31     17.23 o 
  -9   7  13        1.76      -10.34     10.34 o 
  -8   7  13      117.77      109.57     12.40 o 
  -7   7  13       58.58       50.88     10.18 o 
  -6   7  13       34.30       43.78     10.00 o 
  -5   7  13       10.39       12.70      8.66 o 
  -4   7  13      437.38      416.61     23.69 o 
  -3   7  13        4.45       -0.80     11.48 o 
  -2   7  13       18.60       33.29     14.57 o 
  -9   8  13        0.04       -2.61     10.59 o 
  -8   8  13       59.25       42.82     13.23 o 
  -7   8  13      107.23      102.21     12.91 o 
  -6   8  13       71.15       65.81     10.94 o 
  -5   8  13        1.05       -5.24      7.97 o 
  -4   8  13      283.24      307.92     21.90 o 
  -3   8  13      481.93      488.56     30.77 o 
  -2   8  13       23.15       30.16     19.08 o 
  -8   9  13       37.73       26.03     13.70 o 
  -7   9  13       45.54       33.00     10.63 o 
  -6   9  13       49.01       43.65     10.72 o 
  -5   9  13       51.09       43.56     10.58 o 
  -4   9  13      368.71      344.10     23.13 o 
  -3   9  13        0.06       -0.99     10.66 o 
  -2   9  13      156.51      190.17     30.16 o 
  -8  10  13       87.47       72.00     15.88 o 
  -7  10  13       99.58       98.27     20.93 o 
  -6  10  13       18.33        6.64      9.69 o 
  -5  10  13       38.97       31.25     13.23 o 
  -4  10  13       98.55      105.89     15.77 o 
  -3  10  13      154.92      165.56     27.70 o 
  -7  11  13        1.06       17.69     12.79 o 
  -6  11  13       83.67       51.81     13.60 o 
  -5  11  13      110.20      117.46     16.41 o 
  -4  11  13       34.37       27.74     15.08 o 
  -3  11  13        4.25       11.69     17.23 o 
  -6  12  13       70.52       80.43     15.33 o 
  -5  12  13       67.12       69.22     14.46 o 
  -4  12  13       73.62       96.63     24.00 o 
  -9   0  14      150.53      125.55     21.54 o 
  -8   0  14      135.60      120.01     22.16 o 
  -7   0  14      356.52      333.58     28.93 o 
  -6   0  14      223.20      242.49     27.70 o 
  -5   0  14     1849.17     1931.29     59.70 o 
  -4   0  14       15.82        1.23     15.39 o 
  -3   0  14      274.45      292.34     33.85 o 
  -2   0  14     1269.49     1280.14     59.08 o 
  -9   1  14       14.29       16.87     11.96 o 
  -8   1  14       29.54       20.83     10.85 o 
  -7   1  14       70.57       65.24     13.47 o 
  -6   1  14      280.58      269.14     20.00 o 
  -5   1  14       86.13       90.97     14.78 o 
  -4   1  14      753.18      770.45     30.90 o 
  -3   1  14      227.14      273.15     23.71 o 
  -2   1  14        8.58       18.91     14.18 o 
  -9   2  14      123.52      100.36     15.16 o 
  -8   2  14        3.90        8.52     10.60 o 
  -7   2  14      178.78      173.11     16.72 o 
  -6   2  14      245.91      257.12     19.80 o 
  -5   2  14      562.72      540.61     25.67 o 
  -4   2  14      141.46      136.82     17.19 o 
  -3   2  14      628.48      628.34     29.58 o 
  -2   2  14      934.03      979.80     37.64 o 
  -9   3  14      199.11      202.68     18.65 o 
  -8   3  14       20.15        1.54     11.31 o 
  -7   3  14      147.52      181.48     30.16 o 
  -6   3  14      523.76      479.46     23.71 o 
  -5   3  14        0.25       -1.54     10.44 o 
  -4   3  14      853.82      810.76     30.90 o 
  -3   3  14      643.25      676.89     41.54 o 
  -2   3  14       29.51       18.75     14.72 o 
  -9   4  14      136.15      120.90     16.32 o 
  -8   4  14      402.50      401.77     22.18 o 
  -7   4  14       22.46        7.22     10.50 o 
  -6   4  14      292.66      276.99     19.77 o 
  -5   4  14      271.80      261.15     20.64 o 
  -4   4  14      217.43      198.34     22.16 o 
  -3   4  14      233.69      250.94     22.41 o 
  -2   4  14      591.99      697.18     33.07 o 
  -9   5  14      341.92      334.66     18.92 o 
  -8   5  14        0.86        1.75      8.76 o 
  -7   5  14      562.38      518.17     23.50 o 
  -6   5  14      232.79      240.35     19.63 o 
  -5   5  14        7.40       12.55     11.29 o 
  -4   5  14      277.28      262.78     21.46 o 
  -3   5  14      302.28      313.61     24.36 o 
  -2   5  14       19.03       19.34     13.47 o 
  -9   6  14       44.71       31.26     14.34 o 
  -8   6  14      242.93      237.35     16.56 o 
  -7   6  14       27.16       33.59      9.44 o 
  -6   6  14       65.06       66.98     11.34 o 
  -5   6  14      121.49      126.48     16.31 o 
  -4   6  14       28.96       20.76     12.60 o 
  -3   6  14      746.77      736.95     32.84 o 
  -8   7  14       13.89        1.02     11.65 o 
  -7   7  14      539.03      505.49     20.46 o 
  -6   7  14      482.00      441.40     19.24 o 
  -5   7  14       18.70       13.05     11.91 o 
  -4   7  14      391.74      394.18     33.23 o 
  -3   7  14      582.19      569.91     42.47 o 
  -8   8  14       62.71       50.33     13.93 o 
  -7   8  14      161.80      177.89     15.40 o 
  -6   8  14       23.68       16.37      9.65 o 
  -5   8  14      251.36      245.55     20.59 o 
  -4   8  14        5.29        1.25     12.16 o 
  -3   8  14      101.52       92.46     23.39 o 
  -7   9  14       83.97       93.33     12.90 o 
  -6   9  14      597.90      599.37     22.63 o 
  -5   9  14       46.13       41.16     13.60 o 
  -4   9  14      171.22      206.60     21.54 o 
  -6  10  14        1.82        2.65      9.77 o 
  -5  10  14      622.53      592.82     27.87 o 
  -9   1  15       39.57       22.71     12.60 o 
  -8   1  15       98.18       97.02     15.16 o 
  -7   1  15       70.24       59.42     13.58 o 
  -6   1  15        2.64        4.20     10.66 o 
  -5   1  15        2.21       -7.69     10.01 o 
  -4   1  15       20.02       18.02     13.84 o 
  -3   1  15        2.00        3.63     13.66 o 
  -9   2  15        7.79       -0.73     11.53 o 
  -8   2  15       18.42       13.23     10.88 o 
  -7   2  15       29.73       25.64     12.60 o 
  -6   2  15       20.56        4.52     11.48 o 
  -5   2  15        0.09       -3.08     11.31 o 
  -4   2  15        7.69       15.39     13.49 o 
  -3   2  15        0.11       25.55     14.57 o 
  -8   3  15       47.90       45.78     13.70 o 
  -7   3  15        1.99       -2.66     10.66 o 
  -6   3  15       97.43       81.48     22.16 o 
  -5   3  15        2.70       -6.36     13.23 o 
  -4   3  15      219.88      190.09     40.93 o 
  -8   4  15        0.03      -10.46     10.88 o 
  -7   4  15       58.47       66.71     14.54 o 
  -6   4  15        0.45        4.67     11.04 o 
  -5   4  15      114.54      119.37     16.96 o 
  -4   4  15       10.30       -5.64     15.39 o 
  -8   5  15        6.83        3.30      8.76 o 
  -7   5  15       16.75       13.13      9.75 o 
  -6   5  15        4.41       -0.40     11.26 o 
  -5   5  15       38.78       43.25     16.31 o 
  -4   5  15       28.44       39.26     14.97 o 
  -8   6  15       48.80       58.47     19.08 o 
  -7   6  15       68.60       70.36     12.03 o 
  -6   6  15       37.11       30.68     12.86 o 
  -5   6  15       20.97       17.50     13.03 o 
  -4   6  15       39.56       32.41     14.34 o 
  -7   7  15      177.51      139.34     14.41 o 
  -6   7  15        5.66        0.21     18.16 o 
  -5   7  15        8.74        3.14     12.86 o 
  -7   0  16      209.76      235.10     29.54 o 
  -6   0  16       54.26       42.47     17.85 o 
  -7   1  16        7.55        2.57     12.60 o 
  -6   1  16      261.20      255.14     22.18 o 
  -7   2  16      223.25      163.84     17.87 o 
  -6   2  16       15.77        5.74     20.93 o 
                                                 
